# Supplementary material for: Condition- and context-dependent variation of sexual dimorphism across lizard populations at different spatial scales
Source: Sci Rep. 2022 Oct 10;12:16969. doi: 10.1038/s41598-022-21358-2 (PMC9550790; doi:10.1038/s41598-022-21358-2)
Supplement: Supplementary file 1 — Supplementary Information 1. [file 41598_2022_21358_MOESM1_ESM.csv]

Dataset 1. Morphometric data for all P. siculus individuals (N=408).
Island	Longitude	Latitude	Sex	SVL	Weight
Alicudi	14.36028	38.534418	f	66	5.3
Alicudi	14.361378	38.535291	m	57.5	5.5
Alicudi	14.361302	38.535277	m	73	10.6
Alicudi	14.36028	38.53442	f	50	2.9
Alicudi	14.36028	38.53442	m	55.5	5
Alicudi	14.353754	38.540294	f	64.5	5.1
Alicudi	14.354078	38.540506	f	68.5	6.4
Alicudi	14.354219	38.540834	m	71.5	9.5
Alicudi	14.354163	38.541385	m	74	9.8
Alicudi	14.354169	38.541543	m	73	9.6
Alicudi	14.354231	38.541913	f	63	4.7
Alicudi	14.353904	38.54383	m	66.5	7.3
Alicudi	14.349307	38.546926	m	70	8.5
Alicudi	14.350027	38.546654	m	72	9.45
Alicudi	14.34882	38.546982	f	70	6.9
Alicudi	14.348481	38.546971	m	76	12.11
Alicudi	14.348544	38.546976	m	75	12
Alicudi	14.34826	38.546996	m	75	11.3
Alicudi	14.348336	38.547004	f	65	6.54
Alicudi	14.350733	38.541478	m	74.5	11.2
Alicudi	14.350522	38.541693	f	69	7.1
Alicudi	14.350613	38.541977	f	63	5.4
Alicudi	14.350779	38.54271	f	66.5	6.4
Alicudi	14.350088	38.542588	m	73.5	9.74
Alicudi	14.350803	38.54289	m	61	5
Alicudi	14.350827	38.542917	m	74	9.6
Alicudi	14.350778	38.542747	m	65	6
Alicudi	14.350931	38.542637	m	68.5	8.2
Alicudi	14.357944	38.536234	f	65	5.74
Alicudi	14.3585	38.53649	f	61	4.2
Alicudi	14.358409	38.536422	m	70.5	9.2
Alicudi	14.359055	38.541319	f	60.5	5.3
Alicudi	14.359087	38.541496	f	60	4.4
Alicudi	14.359145	38.541592	m	72.5	10.9
Alicudi	14.359094	38.541638	f	46.5	2.37
Alicudi	14.36139	38.548438	f	47	2.73
Alicudi	14.361381	38.548597	f	61	5.2
Alicudi	14.361429	38.548705	m	59	4.8
Alicudi	14.361571	38.549073	m	73	9.2
Alicudi	14.350804	38.534649	m	75.5	10.3
Alicudi	14.350517	38.534615	m	72	10.8
Alicudi	14.350465	38.534594	f	65.5	6.9
Alicudi	14.349993	38.534734	m	76	9.2
Alicudi	14.363589	38.542301	m	68	7.8
Alicudi	14.363475	38.542757	f	64.5	5.2
Alicudi	14.364145	38.543752	f	63.5	6
Alicudi	14.364204	38.543872	m	68	7.5
Alicudi	14.365337	38.545682	m	69	9.5
Alicudi	14.365859	38.545832	f	61	4.7
Alicudi	14.365845	38.546712	m	76	12.8
Alicudi	14.365903	38.546751	f	47.5	2.9
Alicudi	14.365241	38.545643	m	74	11.8
Alicudi	14.35932	38.532447	m	72	10.9
Alicudi	14.35922	38.532644	m	69.5	8.7
Alicudi	14.359216	38.532685	m	73	10.63
Filicudi	14.557854	38.573986	m	70.5	9.6
Filicudi	14.558388	38.574022	m	66.5	7.2
Filicudi	14.559154	38.574041	m	64.5	6.4
Filicudi	14.55912	38.574051	m	70.5	10.1
Filicudi	14.559341	38.574057	m	74.5	9.6
Filicudi	14.564888	38.572358	m	67.5	8.6
Filicudi	14.565529	38.573242	m	65	6.3
Filicudi	14.565892	38.573602	m	67.5	8.7
Filicudi	14.566755	38.574318	f	61	4.6
Filicudi	14.563338	38.575747	f	64	5.7
Filicudi	14.55781	38.576694	m	65	6.7
Filicudi	14.55778	38.577794	f	63	5.6
Filicudi	14.557825	38.577802	f	55	4
Filicudi	14.557883	38.578079	f	58.5	5.1
Filicudi	14.565762	38.577613	m	64	6.2
Filicudi	14.566891	38.577502	m	65	7.7
Filicudi	14.568792	38.577251	f	61	5
Filicudi	14.568902	38.577282	m	71	9.3
Filicudi	14.570045	38.577337	m	73	10.9
Filicudi	14.572021	38.570031	m	67	8.9
Filicudi	14.571415	38.568436	f	54	3.8
Filicudi	14.57139	38.568498	m	61	6.1
Filicudi	14.571367	38.568666	m	75	11.8
Filicudi	14.571175	38.565891	m	75	10.4
Filicudi	14.570999	38.565844	f	55.5	4.3
Filicudi	14.570911	38.565804	f	67	6.5
Filicudi	14.570837	38.565759	m	71.5	10.8
Filicudi	14.563527	38.561232	f	62	5.63
Filicudi	14.562285	38.560624	m	49	3.02
Filicudi	14.562177	38.560526	f	49	2.84
Filicudi	14.563951	38.561115	f	48	2.77
Filicudi	14.555896	38.559466	m	67.5	8.1
Filicudi	14.555329	38.560099	f	61.5	5.3
Filicudi	14.555581	38.560168	f	51	2.8
Filicudi	14.555478	38.560698	m	68	7.7
Filicudi	14.555486	38.55961	m	71.5	9
Filicudi	14.565203	38.559488	f	58.5	4.9
Filicudi	14.566294	38.559592	f	50	3.1
Filicudi	14.566637	38.559721	f	53	3.1
Filicudi	14.566552	38.559807	m	58.5	5.6
Filicudi	14.584345	38.558403	m	70	9.53
Filicudi	14.584291	38.55844	f	60.5	6.12
Filicudi	14.585444	38.55797	f	47.5	3
Filicudi	14.586244	38.557646	m	52.5	4.4
Filicudi	14.589079	38.557334	m	70.5	9.27
Filicudi	14.589066	38.557349	f	55	4.27
Filicudi	14.589426	38.557293	f	58.5	3.89
Filicudi	14.589526	38.557324	m	59	4.74
Lipari	14.964816	38.480501	m	75	8
Lipari	14.966106	38.481792	m	75.5	11.8
Lipari	14.96651	38.482421	m	69.5	8
Lipari	14.966785	38.482625	m	72.5	9.8
Lipari	14.967342	38.482876	m	62	6.5
Lipari	14.968053	38.483221	m	78	13.2
Lipari	14.967275	38.482836	f	64.5	5.8
Lipari	14.97142	38.485027	f	57.5	4.7
Lipari	14.97142	38.485027	f	63	4.8
Lipari	14.901635	38.491551	m	66	7
Lipari	14.901627	38.491496	m	72	8.3
Lipari	14.901608	38.491412	f	55	5.1
Lipari	14.901552	38.49129	m	79	9.9
Lipari	14.901656	38.491581	f	62	4.6
Lipari	14.90966	38.49215	m	70	9.6
Lipari	14.909333	38.4917	m	74	9.6
Lipari	14.908697	38.491483	m	65	7.9
Lipari	14.909485	38.490811	m	79	12.1
Lipari	14.97142	38.485027	f	59.5	5.2
Lipari	14.909404	38.490755	m	68	7.2
Lipari	14.911089	38.497092	m	68	8.6
Lipari	14.912488	38.497083	m	68	7.5
Lipari	14.912999	38.497196	f	50	3.9
Lipari	14.911665	38.496567	f	60	6.6
Lipari	14.97142	38.485027	f	57	4
Lipari	14.97142	38.485027	f	59	4.6
Lipari	14.97142	38.485027	m	76.5	11
Lipari	14.971539	38.484994	m	65.5	5.9
Lipari	14.94803	38.46338	m	69	9.1
Lipari	14.94206	38.45382	m	78	11.45
Lipari	14.94392	38.45362	f	63.5	4.89
Lipari	14.94457	38.45415	m	72	9.92
Lipari	14.94256	38.45315	f	61	5.16
Lipari	14.94443	38.454	m	70	9.2
Lipari	14.952424	38.461754	m	65	6.8
Lipari	14.92221	38.48938	f	46	2.7
Lipari	14.92219	38.48958	f	48	3.3
Lipari	14.922098	38.48984	m	70	10.1
Lipari	14.92212	38.48977	f	48	3.5
Lipari	14.92228	38.48923	m	79	13.6
Lipari	14.92981	38.48939	f	53	4.6
Lipari	14.93226	38.48962	f	59.5	5.9
Lipari	14.93215	38.48963	f	58.5	5
Lipari	14.93264	38.48971	m	68	8
Lipari	14.9315	38.48576	f	63	6.7
Lipari	14.93078	38.48951	f	60	5.8
Lipari	14.93078	38.48951	f	57	5.6
Basiluzzo	15.11719	38.661897	f	53	2.8
Basiluzzo	15.116993	38.661822	m	58	4.5
Basiluzzo	15.117209	38.662627	m	60	5.1
Basiluzzo	15.116572	38.662029	m	65	6.9
Basiluzzo	15.116591	38.662054	m	62	5.4
Basiluzzo	15.111415	38.663267	m	57	3.7
Basiluzzo	15.111467	38.663604	f	59	3.9
Basiluzzo	15.111793	38.663184	f	57	3.4
Basiluzzo	15.112015	38.663385	m	68	7.3
Basiluzzo	15.111665	38.663279	f	56	2.9
Bottaro	15.111146	38.637622	m	66	5.9
Bottaro	15.111226	38.637622	m	70	8.6
Bottaro	15.11091	38.637664	f	65	5.6
Bottaro	15.110843	38.637616	m	73	10.2
Bottaro	15.110957	38.637617	f	63	4.8
Bottaro	15.110948	38.637609	m	71	9.8
Bottaro	15.110895	38.637793	m	68	9.1
Lisca bianca	15.113791	38.639524	f	48	2.9
Lisca bianca	15.113903	38.639652	m	71	8.6
Lisca bianca	15.114014	38.638858	m	65	6.6
Lisca bianca	15.114191	38.638777	f	67	6.8
Lisca bianca	15.113052	38.639492	f	58	4.2
Lisca bianca	15.114278	38.638738	f	61	5
Lisca bianca	15.113028	38.639393	f	59	4.4
Lisca bianca	15.114364	38.638809	m	71	9.4
Lisca bianca	15.113236	38.639358	m	69	8.5
Lisca bianca	15.113099	38.639311	m	68	8.7
Lisca bianca	15.113127	38.639437	f	63	5.5
Lisca bianca	15.113531	38.63944	m	69	8.9
Panarea	15.063358	38.625286	m	66	5.7
Panarea	15.063359	38.625287	m	53	3.4
Panarea	15.063431	38.625413	f	58	4.2
Panarea	15.063522	38.62524	f	63	5
Panarea	15.063461	38.626075	f	62	5.6
Panarea	15.06357	38.625972	m	47	2.2
Panarea	15.063366	38.625298	f	52	3.1
Panarea	15.063377	38.625284	m	70	8.5
Panarea	15.059426	38.628133	m	59	4.9
Panarea	15.058606	38.628288	f	60	4.6
Panarea	15.057267	38.628156	f	50	2.8
Panarea	15.057207	38.62832	m	70	9.6
Panarea	15.055173	38.629381	f	58	4.3
Panarea	15.055216	38.629328	f	46	2.3
Panarea	15.055373	38.629363	m	51	3.1
Panarea	15.067678	38.643407	m	69	9.3
Panarea	15.067823	38.643587	m	66	6.9
Panarea	15.067994	38.6438	f	60	4.4
Panarea	15.06784	38.64361	m	67	7.2
Panarea	15.067594	38.643343	m	63	5.9
Panarea	15.067678	38.643415	m	66	7.7
Panarea	15.067414	38.643252	f	62	4.5
Panarea	15.067245	38.64315	m	67	7.7
Panarea	15.063539	38.638779	m	62	5.5
Panarea	15.063559	38.638769	m	64	6.9
Panarea	15.063539	38.637984	m	73	9
Panarea	15.063599	38.638445	m	61	4.8
Panarea	15.063591	38.638296	f	60	3.8
Panarea	15.063611	38.638573	m	67	7.9
Panarea	15.063578	38.638509	f	57	3.9
Panarea	15.063602	38.638861	f	49	2.7
Panarea	15.063613	38.638884	m	73	10.2
Panarea	15.063517	38.638759	m	65	7
Panarea	15.06359	38.638432	m	71	8.4
Panarea	15.066151	38.635108	m	53	2.9
Panarea	15.066756	38.634907	f	45	1.9
Panarea	15.066557	38.634868	f	57	4.2
Panarea	15.066105	38.635257	m	73	9.9
Panarea	15.066501	38.634958	m	66	7.5
Panarea	15.066543	38.634903	m	67	8.5
Panarea	15.066276	38.635122	m	68	7.7
Panarea	15.063606	38.638647	f	57	4.5
Panarea	15.064073	38.63258	m	68	8.5
Panarea	15.064437	38.63273	m	71	9.4
Panarea	15.064288	38.632643	m	68	8.2
Panarea	15.064073	38.63258	f	54	3.3
Panarea	15.064288	38.632643	m	67	6.8
Panarea	15.064288	38.632643	f	61	4.7
Panarea	15.072309	38.631262	m	70	9.1
Panarea	15.072392	38.631219	f	55	3.9
Panarea	15.072205	38.630947	f	67	6.4
Panarea	15.072195	38.630534	f	53	3.4
Panarea	15.072179	38.630782	f	63	5
Panarea	15.07422	38.642521	f	50	2.6
Panarea	15.074572	38.641838	m	65	6.3
Panarea	15.074356	38.642996	m	68	7.4
Panarea	15.074232	38.642678	f	69	6.4
Panarea	15.074105	38.642732	m	72	9.7
Panarea	15.074246	38.642683	m	70	9.6
Salina	14.84947	38.55467	m	70.8	9.7
Salina	14.84944	38.55481	m	73.4	7.9
Salina	14.84944	38.55481	f	65.9	6.2
Salina	14.84977	38.55359	m	69.5	7
Salina	14.84929	38.55495	m	75.3	12
Salina	14.84977	38.55359	m	46.8	2.5
Salina	14.84709	38.55355	m	74.9	9.7
Salina	14.84709	38.55355	m	74.3	11
Salina	14.84709	38.55355	f	61.5	5
Salina	14.84326	38.5556	m	60.1	8.6
Salina	14.84477	38.55182	m	66.7	6.2
Salina	14.84529	38.55174	m	60.4	5
Salina	14.84529	38.55174	f	59.8	4.6
Salina	14.84533	38.55167	m	72.5	8.8
Salina	14.84533	38.55167	f	63.3	5
Salina	14.84533	38.55167	f	59.4	4.5
Salina	14.84516	38.56381	f	68	7.3
Salina	14.84516	38.56381	f	65.3	5.7
Salina	14.84516	38.56381	f	65.2	5.2
Salina	14.84516	38.56381	f	65.6	6.3
Salina	14.80829	38.57936	f	54.2	3.4
Salina	14.808469	38.580053	m	70.4	8.9
Salina	14.808822	38.57958	m	69.3	9.2
Salina	14.808306	38.580529	m	64.3	6.7
Salina	14.808439	38.579001	f	57.4	3.8
Salina	14.812509	38.581569	m	71.5	7
Salina	14.813	38.581545	f	59.7	4.5
Salina	14.812	38.5812	f	57.8	3.8
Salina	14.812124	38.581545	m	67.5	4.1
Salina	14.81284	38.58153	m	67.1	8.6
Salina	14.81219	38.581467	m	70.8	8.9
Salina	14.8134	38.5806	m	72.2	9.3
Salina	14.83748	38.56307	f	55	3
Salina	14.83847	38.56248	m	69.5	9
Salina	14.83864	38.56238	f	59	4
Salina	14.83864	38.56238	m	61	5
Salina	14.83864	38.56238	m	69.5	7
Salina	14.839261	38.561682	f	57	4
Salina	14.83748	38.56307	m	71.5	8
Salina	14.83748	38.56307	m	69	7
Salina	14.83743	38.56321	m	74	10
Salina	14.83743	38.56321	m	60	5
Salina	14.83717	38.56325	m	72.5	8
Salina	14.837463	38.56292	f	60.5	5
Salina	14.837463	38.56292	m	71	8
Salina	14.81619	38.56747	m	72	9
Salina	14.81622	38.56753	m	69.5	9
Salina	14.81618	38.56743	f	63	4
Salina	14.81609	38.56564	f	61.5	4
Salina	14.81614	38.56545	f	58	5
Salina	14.81617	38.56541	m	74.5	10
Salina	14.81606	38.56558	m	70	7
Salina	14.81606	38.56558	m	70.5	9
Salina	14.81605	38.56551	m	68	8
Salina	14.81688	38.57325	f	60.5	5
Stromboli	15.240313	38.799997	m	70	7.3
Stromboli	15.240322	38.800017	f	64	5.3
Stromboli	15.240863	38.80071	m	52	3.4
Stromboli	15.240521	38.800394	f	59.5	4.6
Stromboli	15.2407321	38.8003703	m	72	9.5
Stromboli	15.23958	38.79859	m	60	5.2
Stromboli	15.23872	38.79737	m	50	3.1
Stromboli	15.23872	38.79737	m	68	7.7
Stromboli	15.23835	38.79701	m	74	10.3
Stromboli	15.2407321	38.8003703	f	60	4.4
Stromboli	15.2407321	38.8003703	m	52	3.8
Stromboli	15.23348	38.801307	f	61	5.2
Stromboli	15.232038	38.800994	m	70	9.3
Stromboli	15.231621	38.801412	f	65	6.6
Stromboli	15.231594	38.801438	m	71	8.8
Stromboli	15.230648	38.802457	m	66	7.7
Stromboli	15.226995	38.801476	f	67.5	7.1
Stromboli	15.22721	38.801584	m	72	10.7
Stromboli	15.227269	38.801644	f	57.5	4.7
Stromboli	15.226901	38.801479	m	71.5	9.6
Stromboli	15.227112	38.801433	f	50	3.2
Stromboli	15.19073	38.785839	f	62	4.7
Stromboli	15.190687	38.785973	m	68	8.4
Stromboli	15.190788	38.785984	f	59	4.5
Stromboli	15.190734	38.78703	f	63	4.8
Stromboli	15.191067	38.788393	m	50	2.8
Stromboli	15.191135	38.788575	f	53	3.8
Stromboli	15.191333	38.788888	f	57	4
Stromboli	15.191839	38.792353	m	63	5.1
Stromboli	15.191827	38.792491	m	53	3.6
Stromboli	15.191727	38.792836	m	63	6.6
Stromboli	15.191568	38.793548	m	67	8
Stromboli	15.191576	38.793566	f	51	3.7
Stromboli	15.192223	38.794763	f	54	4.1
Stromboli	15.21498	38.80691	f	60.5	5.2
Stromboli	15.21621	38.80645	m	74	11.5
Stromboli	15.21614	38.80645	m	75	10.9
Stromboli	15.21498	38.80691	m	72	8.5
Stromboli	15.21497	38.807	f	65	6.5
Stromboli	15.21575	38.80735	m	76	10.7
Stromboli	15.21575	38.80735	m	75	11.5
Stromboli	15.21582	38.80867	m	73	13
Stromboli	15.22067	38.81017	f	61.5	5.3
Stromboli	15.21599	38.80925	m	68	8.3
Stromboli	15.22102	38.81026	m	73	10.3
Stromboli	15.22102	38.81017	m	73.5	11.2
Stromboli	15.22294	38.80985	f	62	5.6
Stromboli	15.22396	38.80965	f	56.5	4.3
Stromboli	15.22349	38.80977	m	74	10.8
Stromboli	15.2172	38.7731	f	62	4.5
Stromboli	15.2172	38.7731	m	73	8.9
Stromboli	15.21725	38.77337	m	48	2
Stromboli	15.21725	38.77337	m	70	9.5
Stromboli	15.21725	38.77337	m	54	4.2
Stromboli	15.2172	38.7731	f	58	5.9
Stromboli	15.23526	38.80655	m	70	7.5
Stromboli	15.23479	38.80638	m	54.5	3.6
Stromboli	15.23526	38.80655	f	62	3.6
Stromboli	15.23526	38.80655	f	51	2.6
Vulcano	14.95541	38.40383	f	63	7.2
Vulcano	14.95288	38.40233	f	57	4.2
Vulcano	14.95288	38.40233	f	63	6.4
Vulcano	14.96644	38.40281	m	69	8.9
Vulcano	14.98355	38.37962	m	73	10
Vulcano	14.98355	38.37968	m	79.5	11
Vulcano	14.983564	38.379709	f	53	2
Vulcano	14.983564	38.379709	f	66	7
Vulcano	14.98355	38.37968	m	72	10
Vulcano	14.98376	38.37971	f	62	5
Vulcano	14.98355	38.37962	f	64.5	5
Vulcano	14.974534	38.38352	m	75.5	9
Vulcano	14.97435	38.38321	m	73	10
Vulcano	14.974379	38.383083	m	76.5	11
Vulcano	14.97343	38.38318	f	62.5	5
Vulcano	14.973278	38.383171	m	80	13
Vulcano	14.96792	38.39223	m	77	11
Vulcano	14.96642	38.39185	m	76	10
Vulcano	14.96801	38.39261	m	74.5	9
Vulcano	14.96683	38.39174	f	49.5	3
Vulcano	14.96793	38.39223	m	71.5	9
Vulcano	14.970944	38.388563	m	74	11
Vulcano	14.97213	38.3882	m	85	15
Vulcano	14.97213	38.3882	f	68.5	8
Vulcano	14.97254	38.38724	m	75.5	10
Vulcano	14.97254	38.38724	m	74.5	12
Vulcano	14.94471	38.40627	m	76	11
Vulcano	14.9442	38.4064	m	55	3
Vulcano	14.94352	38.40665	f	51.5	3
Vulcano	14.94454	38.40627	m	53	4
Vulcano	14.94352	38.40665	m	59.5	6
Vulcano	14.94421	38.40635	m	70.5	11
Vulcano	14.95124	38.4052	m	55.5	4
Vulcano	14.95103	38.40468	m	48.5	3
Vulcano	14.95293	38.4024	f	52.5	4
Vulcano	14.95272	38.40071	m	71	10
Vulcano	14.95272	38.40071	f	59	5
Vulcano	14.9515	38.40515	m	61.5	6
Vulcano	14.98831	38.39564	m	73.5	10
Vulcano	14.98823	38.39649	m	73	10
Vulcano	14.98966	38.39525	m	76.5	9.5
Vulcano	14.9882	38.3965	f	63.5	7
Vulcano	14.98833	38.39639	m	73	9
Vulcano	14.98733	38.39669	m	72.5	9
Vulcano	14.96252	38.42956	f	63	5
Vulcano	14.96282	38.42963	f	59.5	5
Vulcano	14.96255	38.42824	f	69.5	7
Vulcano	14.96255	38.42929	f	61	4
Vulcano	14.96257	38.42964	f	63	5
Vulcano	14.95987	38.42725	f	65	6
Vulcano	14.95659	38.38252	f	52	3
Vulcano	14.95696	38.3824	m	73.5	11
Vulcano	14.95597	38.38248	f	52.5	3
Vulcano	14.95467	38.38312	m	73.5	10
Vulcano	14.95658	38.38244	f	46	2
Vulcano	14.95458	38.38436	f	50	3
