# Supplementary material for: Condition- and context-dependent variation of sexual dimorphism across lizard populations at different spatial scales
Source: Sci Rep. 2022 Oct 10;12:16969. doi: 10.1038/s41598-022-21358-2 (PMC9550790; doi:10.1038/s41598-022-21358-2)
Supplement: Supplementary file 2 — Supplementary Information 2. [file 41598_2022_21358_MOESM2_ESM.csv]

Dataset 2. Head geometric morphometrics data for all P. siculus individuals (N=302). LM: landmarks, X: first coordinate, Y: second coordinate
Island	Longitude	Latitude	Sex	LM1_X	LM1_Y	LM2_X	LM2_Y	LM3_X	LM3_Y	LM4_X	LM4_Y	LM5_X	LM5_Y	LM6_X	LM6_Y	LM7_X	LM7_Y	LM8_X	LM8_Y	LM9_X	LM9_Y	LM10_X	LM10_Y	LM11_X	LM11_Y	LM12_X	LM12_Y	LM13_X	LM13_Y	LM14_X	LM14_Y	LM15_X	LM15_Y	LM16_X	LM16_Y	LM17_X	LM17_Y	LM18_X	LM18_Y	LM19_X	LM19_Y	LM20_X	LM20_Y	LM21_X	LM21_Y	LM22_X	LM22_Y	LM23_X	LM23_Y
Alicudi	14.36028	38.534418	f	0.326802	-0.153497	0.308838	-0.14676	0.221263	-0.0973589	0.185335	-0.0793949	0.167371	0.00593457	0.151652	-0.000801968	0.108987	-0.113078	0.115724	-0.135533	0.00793949	-0.140024	0.0259036	-0.0546942	0.00120295	-0.0457122	0.00793949	-0.00304748	0.0393766	0.0351262	0.0618318	0.0238987	0.0977599	0.104737	-0.086372	0.0441083	-0.102091	0.0822819	-0.120055	0.0216531	-0.0122701	0.124947	-0.0931085	-0.0749038	-0.176192	0.0890185	-0.18742	0.0710544	-0.243558	0.0800364
Alicudi	14.361378	38.535291	m	0.316468	-0.142863	0.29931	-0.136013	0.21798	-0.0953643	0.181593	-0.0772934	0.170538	0.0137799	0.15504	-0.00319576	0.113798	-0.112631	0.108927	-0.138482	-0.0016489	-0.151288	0.0348126	-0.0633804	0.00472864	-0.0540939	0.00366209	-0.00216292	0.0433063	0.0316058	0.0733446	0.0201574	0.107553	0.103787	-0.090594	0.0409211	-0.0983287	0.0843415	-0.13001	0.0179618	-0.0131022	0.125799	-0.0974735	-0.0800535	-0.184439	0.103462	-0.198141	0.0691458	-0.247819	0.0723574
Alicudi	14.361302	38.535277	m	0.324365	-0.15177	0.311619	-0.145287	0.215311	-0.100253	0.168128	-0.0794641	0.168959	0.0129173	0.153704	-0.00203151	0.109274	-0.110741	0.108451	-0.130315	-0.00298678	-0.139291	0.0251938	-0.0615604	0.00527517	-0.053651	0.0204903	-0.00141262	0.0418825	0.0333686	0.061715	0.0272308	0.0955553	0.0981337	-0.0757322	0.04185	-0.0865735	0.0821653	-0.110129	0.0188662	-0.0106932	0.128478	-0.0858127	-0.0793942	-0.180985	0.0882245	-0.188722	0.0647627	-0.239189	0.0800641
Alicudi	14.36028	38.53442	m	0.330532	-0.146915	0.304975	-0.134686	0.219134	-0.0991074	0.187466	-0.0815983	0.178037	0.00536255	0.15803	-0.0101916	0.116059	-0.111034	0.114942	-0.137982	-0.00952338	-0.140458	0.0191092	-0.0560052	-0.00422568	-0.0440541	-0.0072723	0.00373222	0.0324623	0.0326181	0.0560754	0.0228896	0.100822	0.10984	-0.084501	0.0359751	-0.092271	0.0820954	-0.125345	0.0162576	-0.0103047	0.123753	-0.0928561	-0.0668182	-0.183395	0.0935042	-0.196459	0.0612792	-0.247856	0.0654567
Alicudi	14.353754	38.540294	f	0.335485	-0.153948	0.317228	-0.143315	0.222399	-0.0962397	0.188761	-0.0793665	0.173822	0.0162628	0.147808	0.00424675	0.10294	-0.105451	0.102116	-0.134853	-0.0105886	-0.137131	0.0261889	-0.0553205	0.00472199	-0.0455355	0.0126338	-0.00396179	0.0371082	0.0333995	0.0573938	0.0215859	0.100591	0.105091	-0.0979109	0.0441163	-0.10402	0.0802726	-0.12865	0.023986	-0.0122927	0.1165	-0.0974824	-0.0810942	-0.181082	0.0925521	-0.190867	0.0710852	-0.237166	0.0708827
Alicudi	14.354219	38.540834	m	0.328984	-0.144508	0.306416	-0.138135	0.22452	-0.0962663	0.184327	-0.079294	0.170686	0.00515636	0.156349	-0.00579028	0.111314	-0.105537	0.114867	-0.132781	-0.00354712	-0.140581	0.027906	-0.0557435	0.00658422	-0.0515972	0.00966883	-0.00748308	0.038793	0.0292783	0.0608704	0.0211699	0.0995328	0.0983487	-0.0938149	0.0442302	-0.101596	0.0764174	-0.127207	0.0255435	-0.0115285	0.116588	-0.0867707	-0.0702218	-0.179449	0.0927776	-0.189783	0.0694544	-0.254954	0.0709872
Alicudi	14.354163	38.541385	m	0.334165	-0.153457	0.313312	-0.143449	0.226385	-0.0968366	0.178608	-0.0786533	0.171824	0.00794811	0.152081	-0.00259746	0.106429	-0.10452	0.113759	-0.1288	-0.00553594	-0.140359	0.0260823	-0.0543916	0.0102773	-0.0459166	0.0186641	-0.00619263	0.0432171	0.032298	0.0617268	0.0266774	0.103891	0.0929017	-0.103961	0.0439086	-0.10486	0.077263	-0.125598	0.0210732	-0.010233	0.116529	-0.0920408	-0.0681445	-0.184819	0.0923539	-0.193655	0.0693071	-0.238938	0.0775441
Alicudi	14.354231	38.541913	f	0.342866	-0.149133	0.320986	-0.141486	0.216712	-0.0932287	0.18481	-0.0804576	0.176154	0.00942745	0.150298	0.000397122	0.103573	-0.112751	0.114439	-0.136005	-0.00880096	-0.13671	0.0184984	-0.0566122	0.00067278	-0.0459812	-0.00216342	-0.00306571	0.034323	0.0237903	0.0558199	0.0183617	0.0942114	0.100374	-0.0967986	0.0422855	-0.102923	0.0777802	-0.12556	0.0236159	-0.00661796	0.128665	-0.0950236	-0.0739161	-0.178506	0.0921519	-0.190207	0.0672882	-0.241309	0.0721773
Alicudi	14.353904	38.54383	m	0.337622	-0.148144	0.31937	-0.136937	0.239717	-0.103915	0.179704	-0.0785275	0.172158	0.00251012	0.153412	-0.00870013	0.108092	-0.104125	0.113648	-0.126839	-0.00795812	-0.133001	0.0205026	-0.0597955	0.00582149	-0.0499771	0.00542085	-0.00871405	0.0388443	0.0296757	0.0577905	0.0202544	0.0912105	0.095642	-0.0975434	0.0436486	-0.100721	0.0777697	-0.122934	0.0206341	-0.0114533	0.117057	-0.0968388	-0.0655596	-0.186224	0.090458	-0.19386	0.0708177	-0.245141	0.0763675
Alicudi	14.349307	38.546926	m	0.335055	-0.145545	0.311411	-0.139584	0.220318	-0.0954661	0.183512	-0.0777557	0.171961	0.00962052	0.154049	-0.00627708	0.108347	-0.106586	0.115289	-0.132447	-0.00774103	-0.141666	0.0222077	-0.0557288	0.00377618	-0.0525614	0.00400533	-0.00705876	0.0367777	0.0290562	0.0579453	0.0197259	0.0912636	0.103187	-0.0990393	0.0448056	-0.105923	0.0820427	-0.127751	0.021276	-0.00368734	0.113811	-0.0916634	-0.0779072	-0.187656	0.092293	-0.198196	0.0751284	-0.241855	0.0750408
Alicudi	14.350027	38.546654	m	0.329436	-0.151469	0.311279	-0.141432	0.236041	-0.101786	0.191399	-0.0806077	0.174863	0.00547762	0.158106	-0.00585597	0.110479	-0.102914	0.114989	-0.126392	-0.00851616	-0.131181	0.0176367	-0.049068	-0.0010733	-0.0431948	0.00761487	0.003105	0.0339077	0.0352046	0.0505102	0.0262217	0.0947688	0.0915262	-0.0843288	0.0381892	-0.0986174	0.0773705	-0.122007	0.0160747	-0.00921591	0.118888	-0.0934813	-0.0690601	-0.184997	0.0905317	-0.195587	0.0682109	-0.25182	0.072286
Alicudi	14.348544	38.546976	m	0.328094	-0.141492	0.314056	-0.135947	0.218346	-0.0928738	0.180908	-0.0804969	0.178009	0.00376686	0.156292	-0.0106815	0.109383	-0.112771	0.112768	-0.133627	-0.00511111	-0.132238	0.0345357	-0.0590794	0.00560451	-0.0518173	0.00862721	-0.00585967	0.0392955	0.0234748	0.0648214	0.0153648	0.0946832	0.0915117	-0.09602	0.0367961	-0.104916	0.0797861	-0.127953	0.0198041	-0.0112565	0.117572	-0.0897367	-0.0683233	-0.1815	0.0968815	-0.193016	0.0705077	-0.253435	0.0807787
Alicudi	14.34826	38.546996	m	0.325248	-0.148154	0.307037	-0.140588	0.216413	-0.0954091	0.184466	-0.0779351	0.175006	0.00545969	0.14923	-0.00518474	0.106498	-0.105928	0.112136	-0.13575	0.00211657	-0.140624	0.0287623	-0.0554267	0.0168347	-0.0516963	0.0187629	-0.00366351	0.0469935	0.0267901	0.0600921	0.0208228	0.101007	0.0978157	-0.0894339	0.0451403	-0.0979466	0.0777325	-0.119474	0.0208644	-0.00943312	0.115521	-0.0900997	-0.0706293	-0.174946	0.0887202	-0.182512	0.0705098	-0.251525	0.077129
Alicudi	14.348336	38.547004	f	0.330051	-0.152713	0.304768	-0.140133	0.217298	-0.0964275	0.177697	-0.0792756	0.170441	0.0109421	0.15425	0.00258835	0.107452	-0.108686	0.112541	-0.135103	-0.00892413	-0.141398	0.0293842	-0.0567133	-0.00194912	-0.0489628	0.0042368	-0.00135277	0.0404499	0.034416	0.0704772	0.0225747	0.101343	0.105128	-0.0824934	0.0376087	-0.0919311	0.0856994	-0.12297	0.0167243	-0.0122848	0.123377	-0.0946067	-0.0779787	-0.181754	0.100856	-0.195555	0.0646925	-0.246516	0.0674408
Alicudi	14.350733	38.541478	m	0.331857	-0.138242	0.313551	-0.133775	0.218062	-0.0903954	0.187252	-0.0773855	0.171407	0.00680791	0.156474	-0.00585446	0.103373	-0.106009	0.111254	-0.126469	-0.00214166	-0.134674	0.0279135	-0.0572175	0.0155662	-0.0550631	0.0189716	-0.0136706	0.0480908	0.0219629	0.0610266	0.0158889	0.103587	0.0848022	-0.0970191	0.0434653	-0.109135	0.0761151	-0.13155	0.0278609	-0.00565823	0.107681	-0.0906949	-0.0734196	-0.184238	0.0904917	-0.190585	0.0686974	-0.251734	0.0755498
Alicudi	14.350522	38.541693	f	0.319763	-0.148651	0.305539	-0.139918	0.22294	-0.0990036	0.189844	-0.0811342	0.17321	0.0074167	0.151627	-0.00381443	0.109778	-0.107873	0.110623	-0.130425	-0.0129257	-0.140263	0.0301721	-0.0541075	0.019099	-0.0522059	0.0231491	-0.00573019	0.0492221	0.0247777	0.0609818	0.0200066	0.103675	0.101514	-0.0980037	0.0441638	-0.105555	0.0757288	-0.128196	0.0308732	-0.0127962	0.119157	-0.0944678	-0.0657234	-0.178701	0.0961518	-0.187557	0.0697629	-0.245916	0.0664195
Alicudi	14.350613	38.541977	f	0.34311	-0.158841	0.320505	-0.14742	0.227912	-0.101093	0.182058	-0.0804224	0.177627	0.008305	0.156391	0.000420028	0.106847	-0.103032	0.109986	-0.132313	-0.0182385	-0.134495	0.0118403	-0.0489022	0.000980325	-0.0456854	0.000172419	-0.000557336	0.0325877	0.0370921	0.0449763	0.0310599	0.094603	0.110862	-0.0974075	0.044885	-0.107948	0.0810832	-0.12902	0.0258982	-0.0139142	0.119381	-0.0998115	-0.0748937	-0.177853	0.0923397	-0.185574	0.0662758	-0.229173	0.0626526
Alicudi	14.350779	38.54271	f	0.335094	-0.14875	0.314103	-0.139591	0.243762	-0.106978	0.188885	-0.0796696	0.167738	0.0117263	0.148084	-0.00468508	0.106143	-0.104112	0.107479	-0.129682	-0.0104342	-0.137818	0.0236324	-0.0575395	0.00576815	-0.0478228	0.00789519	-0.00550424	0.0372661	0.0287713	0.053846	0.0172124	0.0917655	0.103018	-0.0981744	0.0465428	-0.105595	0.0790925	-0.129219	0.0216469	-0.0100095	0.121957	-0.097576	-0.0743285	-0.179958	0.0980843	-0.19057	0.067156	-0.24411	0.0688937
Alicudi	14.350088	38.542588	m	0.32794	-0.148622	0.3128	-0.141275	0.228766	-0.0998747	0.191681	-0.0825027	0.168004	0.0100405	0.148115	-0.00524823	0.108393	-0.103813	0.10823	-0.132414	-0.0079359	-0.131536	0.027498	-0.0520888	0.0105993	-0.0445123	0.0156592	-0.00581721	0.0411355	0.0248413	0.0635408	0.0183336	0.0985147	0.0942626	-0.096516	0.0392632	-0.10025	0.0791082	-0.122141	0.0211468	-0.0116038	0.114029	-0.0942559	-0.0665798	-0.176721	0.0962635	-0.185907	0.0670528	-0.250146	0.0682972
Alicudi	14.350827	38.542917	m	0.33955	-0.148305	0.318142	-0.137771	0.216933	-0.0981973	0.179058	-0.0795604	0.170275	0.0106705	0.151508	-0.00668569	0.106209	-0.111215	0.110444	-0.131707	-0.00932385	-0.14232	0.0229574	-0.0559312	0.00157586	-0.0495011	0.0111426	-0.00511757	0.0388496	0.0262489	0.0561273	0.0197927	0.100746	0.102156	-0.0893086	0.0443106	-0.104338	0.0844335	-0.132647	0.01859	-0.00937652	0.123616	-0.0976206	-0.0681905	-0.176638	0.095464	-0.192034	0.0641759	-0.245383	0.063836
Alicudi	14.350931	38.542637	m	0.329041	-0.149686	0.312829	-0.142805	0.215777	-0.0946338	0.178689	-0.0775412	0.17823	0.00728797	0.152917	-0.00515215	0.108965	-0.102869	0.112746	-0.133735	-0.00827939	-0.138864	0.0272367	-0.0562493	0.00791538	-0.047148	0.0114607	-0.00273417	0.0407668	0.0350222	0.057868	0.0228115	0.0953834	0.101652	-0.0915855	0.0403286	-0.102474	0.0809648	-0.125558	0.0223353	-0.0105455	0.120953	-0.0935646	-0.0709268	-0.181532	0.0951632	-0.193963	0.0711779	-0.244151	0.0764987
Alicudi	14.3585	38.53649	f	0.325368	-0.148979	0.305869	-0.14024	0.234696	-0.0983461	0.188761	-0.0740463	0.175029	0.0189174	0.150498	0.000499904	0.106918	-0.110752	0.106312	-0.135039	-0.0190719	-0.143378	0.0186393	-0.0560521	0.00237104	-0.0464763	0.00525435	-0.00436406	0.044265	0.0246972	0.0629272	0.0191885	0.103869	0.107351	-0.0922393	0.039332	-0.103835	0.0708004	-0.124068	0.0224719	-0.00798841	0.126645	-0.0928708	-0.078034	-0.174417	0.0904413	-0.186747	0.064842	-0.244651	0.0688066
Alicudi	14.359055	38.541319	f	0.333406	-0.151424	0.319855	-0.143501	0.225144	-0.101114	0.185293	-0.0804119	0.177316	0.0125743	0.154054	-0.00499721	0.112142	-0.10778	0.113571	-0.131995	-0.00750155	-0.139137	0.0261584	-0.0549092	0.00486342	-0.0424585	0.0132941	-0.00582448	0.0356039	0.02789	0.0583587	0.0223789	0.0986304	0.100143	-0.104976	0.0451417	-0.110752	0.0796914	-0.138246	0.0282259	-0.0143394	0.124631	-0.104445	-0.0694674	-0.176605	0.0870214	-0.191647	0.0568509	-0.2449	0.0724007
Alicudi	14.359087	38.541496	f	0.343247	-0.156628	0.319011	-0.148067	0.217633	-0.093483	0.183841	-0.0752884	0.179671	0.0122112	0.157615	0.0010102	0.103567	-0.107707	0.119278	-0.13091	-0.0156597	-0.142229	0.0235959	-0.0633673	0.00329764	-0.0582075	0.00688913	-0.00629617	0.0352517	0.0297139	0.05555	0.0245541	0.097061	0.102843	-0.101255	0.0500073	-0.106761	0.0850224	-0.129006	0.0258474	-0.0095524	0.117938	-0.0943701	-0.0645946	-0.174995	0.0999665	-0.188679	0.0650273	-0.246821	0.0629993
Alicudi	14.361381	38.548597	f	0.340254	-0.156527	0.32183	-0.148232	0.222443	-0.101025	0.187437	-0.0803412	0.167799	0.00728628	0.146096	-0.00263931	0.11025	-0.109604	0.114238	-0.133558	-0.0081911	-0.137529	0.0182348	-0.0460197	-0.00612688	-0.0399759	0.00114856	0.00352772	0.0279737	0.0357679	0.0495705	0.0235828	0.0985148	0.104954	-0.0930194	0.045923	-0.105604	0.0835953	-0.13141	0.0262757	-0.00558732	0.119815	-0.0942682	-0.0716936	-0.174391	0.0948673	-0.190262	0.065082	-0.244516	0.0648867
Alicudi	14.361429	38.548705	m	0.333511	-0.157624	0.310689	-0.146479	0.217182	-0.094706	0.183543	-0.0759876	0.182148	0.00719657	0.159377	-0.00345511	0.111226	-0.106752	0.118686	-0.132931	-0.0112829	-0.137834	0.0221008	-0.0475697	0.0014947	-0.0436185	-0.0054212	0.00635778	0.0341188	0.0294468	0.0595377	0.0197078	0.0997354	0.103589	-0.0847052	0.047366	-0.0963829	0.0813336	-0.117431	0.0178939	-0.00929854	0.125131	-0.101219	-0.0740542	-0.184	0.0943266	-0.19574	0.0695029	-0.247933	0.0697807
Alicudi	14.350517	38.534615	m	0.327406	-0.149878	0.308488	-0.140435	0.217212	-0.0950249	0.183779	-0.0854112	0.174442	0.00474346	0.159212	-0.00586701	0.111282	-0.111238	0.117739	-0.129362	-0.00488422	-0.13047	0.0291535	-0.0553424	0.0107802	-0.0496333	0.00936338	-0.00331906	0.0452379	0.0278431	0.0645759	0.0207494	0.0929507	0.0981013	-0.0960077	0.0446107	-0.109217	0.072427	-0.124664	0.0267035	-0.00667903	0.117126	-0.088522	-0.0694556	-0.190722	0.097908	-0.20004	0.0729071	-0.246355	0.0714904
Alicudi	14.350465	38.534594	f	0.344045	-0.150947	0.323022	-0.143955	0.2179	-0.0949844	0.180054	-0.0753931	0.171589	0.0114752	0.153382	-0.00114779	0.0988076	-0.109077	0.104429	-0.134294	-0.0153713	-0.136477	0.0175044	-0.0586883	-0.00211514	-0.0544979	0.00345473	-0.00264994	0.0356548	0.0380064	0.0538807	0.0226055	0.0979622	0.106006	-0.0932588	0.0435244	-0.105891	0.0757433	-0.12407	0.0210845	-0.00224251	0.134663	-0.0987768	-0.0853893	-0.179466	0.0932087	-0.191357	0.0644762	-0.241801	0.0672447
Alicudi	14.349993	38.534734	m	0.328252	-0.147417	0.31167	-0.139357	0.223485	-0.0988474	0.184666	-0.0788039	0.174753	0.00347574	0.159478	-0.00859143	0.11015	-0.105933	0.113989	-0.128802	-0.00833303	-0.136056	0.0342857	-0.061162	0.0136107	-0.0497688	0.0137386	-0.00698361	0.0421789	0.0304421	0.0622631	0.0174877	0.0980463	0.0931836	-0.0988348	0.0445393	-0.110859	0.0740758	-0.12643	0.0282109	-0.0157939	0.113061	-0.0909476	-0.0619599	-0.180944	0.0916731	-0.187442	0.0745001	-0.248202	0.074291
Alicudi	14.363589	38.542301	m	0.33647	-0.152229	0.319858	-0.141906	0.223781	-0.0977024	0.18966	-0.0849134	0.171913	0.00980719	0.154407	-0.00411226	0.104592	-0.104231	0.107963	-0.128023	-0.00673781	-0.128041	0.0197369	-0.051944	0.00110565	-0.0470088	0.00334333	-0.00278923	0.0397014	0.0286413	0.0569864	0.0201144	0.0973779	0.0950914	-0.0877959	0.0436603	-0.0981263	0.0762058	-0.120115	0.0230046	-0.00699996	0.111685	-0.088004	-0.060715	-0.182527	0.091456	-0.189258	0.0734979	-0.241783	0.0808969
Alicudi	14.364145	38.543752	f	0.339445	-0.149705	0.324854	-0.142817	0.221671	-0.102521	0.189155	-0.0858238	0.181491	0.00633501	0.158551	-0.0030348	0.107413	-0.108505	0.112195	-0.133319	-0.0204154	-0.146799	0.0179934	-0.062588	0.00424245	-0.04465	0.00488843	-0.00691276	0.0353494	0.0312252	0.0637039	0.0299589	0.0962712	0.107501	-0.0972478	0.041305	-0.102857	0.0786286	-0.13041	0.020265	-0.0250566	0.137173	-0.108362	-0.0756545	-0.172903	0.0928442	-0.183552	0.0638693	-0.224417	0.0643084
Alicudi	14.364204	38.543872	m	0.31003	-0.147224	0.294264	-0.140472	0.220188	-0.100452	0.183149	-0.0804424	0.179877	0.00388363	0.15836	-0.00763173	0.113842	-0.106732	0.117101	-0.133005	0.00750334	-0.142038	0.0322562	-0.0552037	0.0129868	-0.0469505	0.0172307	-0.00315968	0.0459993	0.0301272	0.0610149	0.0216228	0.0977822	0.0929461	-0.0993873	0.0488612	-0.110903	0.0703782	-0.125657	0.0310891	-0.00356566	0.117696	-0.0800915	-0.0754976	-0.178719	0.0911317	-0.190225	0.0691091	-0.246278	0.078605
Alicudi	14.365337	38.545682	m	0.338132	-0.156733	0.316329	-0.146302	0.21243	-0.0899342	0.182528	-0.080894	0.173734	0.00431184	0.152954	-0.000923954	0.105912	-0.105723	0.115893	-0.129857	-0.00784563	-0.132761	0.0292968	-0.0480055	0.0071261	-0.045142	0.0100306	-0.00378671	0.0363329	0.0324144	0.05654	0.0167067	0.10669	0.0936903	-0.0977548	0.0460774	-0.108063	0.0818287	-0.130193	0.0213298	-0.00731279	0.116639	-0.0934193	-0.066576	-0.183901	0.0913191	-0.190283	0.0702119	-0.239205	0.0734846
Alicudi	14.35932	38.532447	m	0.338174	-0.149954	0.316425	-0.137753	0.227054	-0.0989461	0.180703	-0.0791474	0.175474	0.0101085	0.156917	-0.00133156	0.108367	-0.109514	0.110373	-0.138155	-0.0113371	-0.139204	0.0196173	-0.0532514	0.00334763	-0.047631	-0.000495162	-0.0044719	0.03772	0.0304691	0.0548654	0.0211204	0.0995472	0.105576	-0.0932834	0.0421868	-0.100289	0.0720139	-0.120483	0.0239958	-0.00987669	0.119215	-0.0973189	-0.0712758	-0.181157	0.0947208	-0.192483	0.0692429	-0.242873	0.0794379
Alicudi	14.359216	38.532685	m	0.338073	-0.153004	0.311196	-0.137463	0.22548	-0.0977407	0.184874	-0.0806031	0.172443	0.00946485	0.155738	-0.00165044	0.103815	-0.103929	0.11188	-0.124774	-0.00905903	-0.135756	0.023836	-0.0535278	0.00356995	-0.0492446	0.00661564	-0.0046454	0.0395889	0.0285532	0.0602184	0.021873	0.0993612	0.0952403	-0.0973326	0.0421208	-0.104091	0.0705209	-0.122899	0.0247578	0.000137927	0.110846	-0.0915817	-0.0685767	-0.183122	0.0904144	-0.190819	0.0684046	-0.254957	0.0709397
Filicudi	14.557854	38.573986	m	0.335835	-0.141039	0.320269	-0.139312	0.212702	-0.092902	0.182157	-0.0791332	0.172799	0.00699606	0.160573	-0.00629347	0.108913	-0.112722	0.113171	-0.136182	0.000424856	-0.13647	0.0248059	-0.0620541	0.0083222	-0.0518838	0.00711271	-0.0092966	0.0358973	0.0245882	0.0552082	0.0198512	0.0970277	0.0910358	-0.0831992	0.035571	-0.100746	0.0712569	-0.122813	0.0227234	-0.0240872	0.120596	-0.0937777	-0.0715204	-0.182873	0.0879653	-0.190032	0.0752262	-0.245725	0.084554
Filicudi	14.558388	38.574022	m	0.342946	-0.155617	0.322504	-0.144557	0.220125	-0.0944474	0.185692	-0.0738345	0.179247	0.00827265	0.160646	-0.0041258	0.110453	-0.109101	0.107184	-0.129795	-0.00474927	-0.133977	0.017543	-0.0475986	-0.00708885	-0.0455023	-0.00549345	0.0038454	0.0359814	0.040204	0.0538263	0.0292272	0.0974814	0.0928149	-0.0899431	0.045575	-0.104351	0.0824403	-0.129657	0.0234594	0.00180313	0.108908	-0.0964028	-0.0738143	-0.191317	0.0865519	-0.194166	0.0788441	-0.243849	0.0700505
Filicudi	14.559154	38.574041	m	0.345311	-0.151316	0.315074	-0.140372	0.216442	-0.0939868	0.180013	-0.0765271	0.17215	0.0139528	0.153449	0.003622	0.102797	-0.112702	0.112966	-0.137757	-0.00292803	-0.144971	0.013093	-0.0652734	-0.00375351	-0.0527638	-0.0026184	-0.00828899	0.0302845	0.0353751	0.0452411	0.0235495	0.0930299	0.102437	-0.0928447	0.0436038	-0.104741	0.0756958	-0.128357	0.0222582	-0.00745646	0.125982	-0.0954038	-0.0815774	-0.184799	0.102534	-0.193691	0.0779661	-0.243997	0.0747996
Filicudi	14.55912	38.574051	m	0.33544	-0.151253	0.320427	-0.145102	0.229064	-0.0993312	0.189601	-0.0818804	0.177604	0.00834761	0.154724	-0.00365994	0.110095	-0.107892	0.115812	-0.12734	-0.0118785	-0.133182	0.0174467	-0.053256	-0.00156993	-0.0469615	0.00558619	-0.00392285	0.0357626	0.0326777	0.0537774	0.0208068	0.0942554	0.0987297	-0.0913533	0.0428496	-0.102215	0.0753099	-0.124959	0.0224074	-0.0146986	0.123484	-0.0969471	-0.0683951	-0.183287	0.0950549	-0.195445	0.0690327	-0.238628	0.0721852
Filicudi	14.559341	38.574057	m	0.327871	-0.143684	0.31088	-0.136545	0.218144	-0.0955821	0.184162	-0.0813044	0.167114	0.00182208	0.152907	-0.00820118	0.110788	-0.108447	0.114557	-0.128022	0.00156126	-0.130522	0.0295742	-0.0543342	0.0159815	-0.0486231	0.0118406	-0.0109007	0.0459648	0.0227385	0.0595575	0.0170274	0.0994641	0.0882178	-0.0930602	0.0391716	-0.10641	0.0787644	-0.125143	0.0246649	-0.00890617	0.115759	-0.0905608	-0.0738245	-0.186167	0.0982819	-0.199289	0.0718104	-0.246492	0.0736519
Filicudi	14.565529	38.573242	m	0.338897	-0.153223	0.321218	-0.143599	0.221618	-0.0969609	0.221618	-0.0969609	0.172028	0.00689579	0.152162	0.00149137	0.105575	-0.100605	0.105987	-0.120574	-0.0124482	-0.129262	0.0134114	-0.0513161	-0.00681499	-0.0392479	-0.00132195	-0.00292577	0.0330565	0.0252526	0.0531798	0.0181766	0.100076	0.105297	-0.102145	0.0424387	-0.108013	0.0847692	-0.134285	0.0267923	-0.00506921	0.118109	-0.0986035	-0.0686115	-0.191864	0.0942754	-0.200111	0.0703822	-0.235004	0.0671646
Filicudi	14.565892	38.573602	m	0.334743	-0.15148	0.313775	-0.143785	0.221147	-0.0969791	0.187868	-0.0829357	0.172571	0.00503368	0.15434	-0.00474672	0.108821	-0.108828	0.111987	-0.130122	-0.0100151	-0.138419	0.0231329	-0.0480987	0.00539135	-0.0415875	0.0140042	-0.0081462	0.0389087	0.0248063	0.0578341	0.0215208	0.100496	0.102859	-0.105614	0.0449048	-0.109638	0.0738333	-0.128417	0.027652	-0.00795145	0.111548	-0.093173	-0.0658077	-0.185769	0.0907929	-0.189321	0.0811157	-0.241747	0.0729047
Filicudi	14.566755	38.574318	f	0.351027	-0.158054	0.32723	-0.149615	0.199995	-0.0877806	0.176198	-0.0793422	0.17844	0.00494523	0.156568	-0.00294397	0.106907	-0.111565	0.113711	-0.140123	-0.00654682	-0.148058	0.00979385	-0.061483	-0.00918292	-0.0515391	-0.00531902	0.000454834	0.0312583	0.042563	0.0502351	0.032619	0.0981456	0.116357	-0.094601	0.0424016	-0.101825	0.082468	-0.127922	0.0203557	-0.0155406	0.134811	-0.0955832	-0.0764085	-0.175748	0.0921794	-0.189007	0.066877	-0.238772	0.0703791
Filicudi	14.563338	38.575747	f	0.339638	-0.152447	0.319903	-0.141538	0.221409	-0.0978109	0.194105	-0.0820345	0.170601	0.00619865	0.155818	-0.00569452	0.103077	-0.112658	0.112625	-0.136632	0.0035792	-0.134268	0.0193652	-0.0570375	0.00215379	-0.0477517	0.0101828	-0.00476549	0.0329001	0.0305577	0.0496612	0.0233448	0.101586	0.104083	-0.0908344	0.0405847	-0.0996604	0.0712276	-0.119226	0.0213944	-0.0165578	0.128349	-0.106358	-0.0778315	-0.189507	0.0951269	-0.195097	0.0808888	-0.242051	0.0772028
Filicudi	14.55778	38.577794	f	0.343397	-0.153051	0.324299	-0.14351	0.220947	-0.0986203	0.184998	-0.0801006	0.177662	0.0148077	0.154078	0.00637491	0.105823	-0.110456	0.106958	-0.144152	-0.0210849	-0.150377	0.0103291	-0.0532081	-0.00315065	-0.0498435	0.000203423	-0.00772197	0.0338816	0.04115	0.0490472	0.0349779	0.102931	0.116992	-0.089672	0.0433508	-0.100355	0.0770431	-0.123361	0.0231206	-0.0133256	0.129304	-0.113778	-0.0723485	-0.168875	0.089373	-0.177294	0.0747682	-0.236817	0.0562134
Filicudi	14.557883	38.578079	f	0.338157	-0.150994	0.31759	-0.145305	0.220447	-0.0962961	0.17967	-0.0779846	0.172493	0.00813167	0.153409	-0.00247842	0.108668	-0.106793	0.111752	-0.137079	-0.00429531	-0.140404	0.0234371	-0.0514413	0.00263395	-0.0503757	-0.00424382	-0.00367275	0.0320858	0.0269117	0.0502223	0.0190301	0.0938982	0.102541	-0.0922597	0.0425514	-0.102041	0.0778154	-0.123493	0.020976	-0.0159865	0.129028	-0.0913639	-0.0756885	-0.18478	0.0913239	-0.193017	0.066253	-0.241913	0.0618051
Filicudi	14.565762	38.577613	m	0.331092	-0.150745	0.309001	-0.14099	0.222231	-0.104223	0.17679	-0.0805325	0.172823	0.0112858	0.1567	-0.00178128	0.110178	-0.110642	0.115814	-0.135389	-0.0112985	-0.137227	0.023144	-0.0639242	0.00682508	-0.0551646	-0.000861914	0.00361578	0.036892	0.0387052	0.066678	0.0276217	0.094753	0.109948	-0.0851124	0.0320227	-0.0957873	0.0734882	-0.119878	0.0142482	-0.00628453	0.12144	-0.0873172	-0.0725987	-0.193837	0.102295	-0.204588	0.0744331	-0.245654	0.0775573
Filicudi	14.566891	38.577502	m	0.328058	-0.152033	0.313488	-0.146251	0.222425	-0.095733	0.187882	-0.0815308	0.170691	0.00515018	0.154359	-0.0022579	0.109616	-0.107517	0.109862	-0.1344	-0.00332149	-0.134627	0.0235793	-0.0480813	0.00850545	-0.0460682	0.00725943	0.00204426	0.0400524	0.032186	0.0543714	0.0245201	0.0988564	0.0991286	-0.092599	0.0441478	-0.102014	0.0741728	-0.121746	0.0269442	-0.00879667	0.111588	-0.0855897	-0.0756944	-0.187179	0.0970536	-0.198239	0.0716808	-0.253133	0.077094
Filicudi	14.568902	38.577282	m	0.332559	-0.154811	0.314119	-0.145471	0.224454	-0.101654	0.185038	-0.0800927	0.170808	0.00349778	0.150682	-0.00500459	0.112235	-0.10426	0.114674	-0.12563	0.00374629	-0.125055	0.0315625	-0.0474206	0.00735844	-0.0431512	0.00566066	-0.00170286	0.0380088	0.0277747	0.0637555	0.0136156	0.0947527	0.0899588	-0.0932482	0.0421619	-0.107419	0.0757058	-0.125202	0.0273455	-0.00807879	0.115037	-0.0922806	-0.0786554	-0.181275	0.094577	-0.188725	0.0716645	-0.252189	0.0659368
Filicudi	14.570045	38.577337	m	0.335668	-0.153392	0.317421	-0.143832	0.2188	-0.100336	0.180976	-0.084367	0.170608	0.0054285	0.150436	-0.00276689	0.112824	-0.109444	0.118113	-0.132102	0.000194694	-0.134311	0.0287361	-0.0535152	0.0091589	-0.0471065	0.00530577	0.000943166	0.0347936	0.0312024	0.057768	0.0196456	0.0926134	0.0977795	-0.094892	0.045104	-0.100251	0.080791	-0.123714	0.0164208	-0.0083545	0.118126	-0.096081	-0.0676659	-0.177159	0.0965496	-0.18756	0.0675164	-0.249128	0.0712278
Filicudi	14.572021	38.570031	m	0.329147	-0.148387	0.312265	-0.14182	0.222849	-0.0984733	0.183613	-0.0810689	0.170347	0.00629846	0.156638	-0.0028123	0.115398	-0.109275	0.11567	-0.131493	-0.00729465	-0.136795	0.024778	-0.0561881	0.00349109	-0.0439835	0.0132889	-0.00321479	0.0399687	0.0309861	0.0563851	0.0181799	0.0919602	0.100455	-0.0806971	0.0370945	-0.0938835	0.0737876	-0.116488	0.0166024	-0.0145312	0.121913	-0.0945482	-0.0709296	-0.181058	0.0889783	-0.187626	0.0720964	-0.248642	0.0756842
Filicudi	14.571415	38.568436	f	0.34036	-0.147358	0.317847	-0.13804	0.217603	-0.0963369	0.181098	-0.0795393	0.179398	0.00554855	0.160808	-0.00827477	0.114385	-0.109729	0.121649	-0.138051	-0.00926295	-0.145466	0.0117196	-0.0585857	-0.00866328	-0.049727	-0.0134592	0.000357145	0.0260204	0.038655	0.0480737	0.0272063	0.0941594	0.106439	-0.0902703	0.0370023	-0.100706	0.0816153	-0.123481	0.0174168	-0.00976299	0.1311	-0.100648	-0.0833802	-0.189886	0.0919466	-0.195694	0.0753644	-0.232537	0.0699399
Filicudi	14.57139	38.568498	m	0.331821	-0.147309	0.312988	-0.138632	0.220533	-0.0960385	0.182866	-0.0786856	0.171748	0.00530613	0.158723	-0.00944893	0.109685	-0.111388	0.113648	-0.129818	-0.00589511	-0.137011	0.0245978	-0.0618116	0.00576425	-0.0531351	0.00665001	-0.00165523	0.040201	0.030625	0.0556102	0.023526	0.0993964	0.105054	-0.0858054	0.0409384	-0.0951736	0.0701605	-0.114624	0.018931	-0.0122587	0.114983	-0.0916554	-0.0663691	-0.183666	0.0943244	-0.193132	0.0737788	-0.252249	0.0761075
Filicudi	14.571367	38.568666	m	0.32213	-0.15034	0.306116	-0.141191	0.214279	-0.0957484	0.185737	-0.0833633	0.171108	0.00227517	0.156504	-0.00898752	0.115707	-0.108708	0.112823	-0.126339	-0.00100467	-0.133686	0.0271066	-0.0507363	0.016144	-0.0479043	0.0199941	-0.00713408	0.0442031	0.0283767	0.0535474	0.0192804	0.0988855	0.09778	-0.0902317	0.0447294	-0.105684	0.0754507	-0.12449	0.0285206	-0.00533705	0.114681	-0.0843983	-0.062025	-0.180098	0.0913335	-0.18374	0.0772388	-0.249215	0.0824592
Filicudi	14.570911	38.565804	f	0.342032	-0.157743	0.321633	-0.149835	0.226501	-0.101571	0.187672	-0.0818722	0.169697	0.00780515	0.149212	0.00110964	0.104775	-0.105728	0.110514	-0.123286	-0.0141663	-0.133267	0.0165098	-0.0487423	-0.00194831	-0.0418191	0.00995661	-0.00391788	0.0403481	0.0319281	0.0558799	0.0240484	0.0962633	0.103648	-0.0909995	0.0473001	-0.104447	0.0785343	-0.121334	0.02119	-0.010688	0.128614	-0.10336	-0.0684874	-0.179293	0.0994178	-0.191141	0.0712523	-0.239849	0.066669
Filicudi	14.570837	38.565759	m	0.340887	-0.155391	0.322639	-0.144495	0.221841	-0.0978983	0.17827	-0.0757645	0.167232	0.00654327	0.154382	-0.000345037	0.10794	-0.106574	0.110203	-0.128796	-0.00435049	-0.133685	0.0254227	-0.0529344	0.00683282	-0.0491147	0.0115248	-0.00386536	0.0389021	0.0273531	0.0571497	0.0164573	0.0995847	0.0915892	-0.0925627	0.0437251	-0.103855	0.0776484	-0.128815	0.018777	-0.0167012	0.128505	-0.0975422	-0.0678472	-0.174925	0.0919336	-0.185015	0.0644684	-0.248358	0.0746249
Filicudi	14.555896	38.559466	m	0.329389	-0.150675	0.31614	-0.147684	0.224033	-0.100789	0.184872	-0.0815073	0.175194	-0.000999694	0.158419	-0.00591646	0.110564	-0.10999	0.115107	-0.128421	-0.00386647	-0.131158	0.0255071	-0.0472805	0.00894551	-0.0435427	0.00926168	-0.00358215	0.0381063	0.0316803	0.060706	0.0161366	0.0959567	0.0952067	-0.101063	0.0474249	-0.109453	0.0719452	-0.127826	0.0290978	-0.0104113	0.117473	-0.0863065	-0.0568555	-0.18398	0.0887654	-0.188626	0.0758899	-0.254016	0.071502
Filicudi	14.555478	38.560698	m	0.329991	-0.15557	0.313204	-0.148259	0.222829	-0.101982	0.179345	-0.0765202	0.179101	0.00010588	0.164791	-0.00868958	0.118018	-0.10656	0.121671	-0.124958	-0.00444901	-0.130341	0.0251651	-0.044177	0.00497118	-0.0415123	0.00856609	-0.000566793	0.0364431	0.0325724	0.0567603	0.0183859	0.0974619	0.0914171	-0.0985345	0.0472603	-0.105161	0.0742686	-0.126535	0.0256429	-0.0128609	0.117316	-0.0938326	-0.0690728	-0.188972	0.0992987	-0.198512	0.0755743	-0.246334	0.0756387
Filicudi	14.555486	38.55961	m	0.33455	-0.156547	0.318309	-0.149408	0.219757	-0.100272	0.170124	-0.0765154	0.175748	0.00240555	0.16263	-0.00539342	0.109924	-0.112066	0.114671	-0.127718	-0.00815457	-0.133801	0.0252042	-0.0535065	-0.00129898	-0.0476697	0.00355669	-0.00135585	0.0351118	0.0351591	0.0714848	0.0385492	0.0939384	0.0984444	-0.0980473	0.0452462	-0.109362	0.0812269	-0.128959	0.027828	-0.00486416	0.12056	-0.0895011	-0.063159	-0.181465	0.0935434	-0.192174	0.069182	-0.237577	0.0716996
Filicudi	14.565203	38.559488	f	0.34029	-0.148754	0.312394	-0.135767	0.227401	-0.101299	0.180595	-0.0779389	0.171362	0.00758431	0.155556	-0.00487303	0.109408	-0.11327	0.108673	-0.132547	-0.00866592	-0.142271	0.016817	-0.0546638	-0.00115376	-0.0494366	0.0067683	-0.00544931	0.0371538	0.0320039	0.056064	0.0216305	0.0905322	0.106624	-0.0836575	0.0354718	-0.0911737	0.0766405	-0.117515	0.0112106	-0.0115738	0.124142	-0.0966831	-0.067941	-0.186541	0.0921985	-0.194668	0.0726349	-0.245108	0.0751247
Filicudi	14.584345	38.558403	m	0.333395	-0.145894	0.317699	-0.139414	0.223627	-0.0967602	0.191542	-0.0815142	0.172763	0.00517824	0.154468	-0.000365433	0.103048	-0.110826	0.112368	-0.129225	-0.00124633	-0.137436	0.0190242	-0.0601338	-0.00114148	-0.0512634	0.00308617	-0.00753623	0.035726	0.0248258	0.0582826	0.0204251	0.0958431	0.0942274	-0.0981235	0.0504329	-0.107132	0.080162	-0.129862	0.0233376	-0.012366	0.117617	-0.0847501	-0.0678595	-0.178578	0.093468	-0.189736	0.0726093	-0.244204	0.0710853
Filicudi	14.584291	38.55844	f	0.325273	-0.146449	0.30543	-0.138563	0.215785	-0.0945176	0.1856	-0.0788813	0.173617	0.0134666	0.156366	0.00326043	0.111913	-0.114887	0.112551	-0.136753	-0.00920859	-0.145463	0.0214946	-0.0584778	-0.000166858	-0.044864	0.00330876	-0.00120125	0.0380826	0.0382126	0.0626078	0.0255081	0.106381	0.0961521	-0.0986334	0.0468208	-0.109613	0.0764364	-0.123635	0.0262726	-0.00344734	0.124331	-0.0985143	-0.0776665	-0.177801	0.0926165	-0.188619	0.067114	-0.236123	0.0677937
Filicudi	14.589079	38.557334	m	0.326241	-0.150524	0.31161	-0.14063	0.21746	-0.0965268	0.186117	-0.0781896	0.173793	0.00597925	0.158917	-0.00594246	0.111475	-0.108606	0.110916	-0.132187	-5.09E-05	-0.141556	0.0307501	-0.0505001	0.0101929	-0.0431932	0.0129549	-0.0072532	0.0340016	0.0290713	0.0556949	0.0179187	0.097596	0.0997101	-0.0955117	0.04851	-0.110842	0.0749231	-0.127536	0.032358	-0.00719988	0.114744	-0.0835553	-0.0683825	-0.189662	0.0926136	-0.193001	0.0841005	-0.246718	0.0791012
Filicudi	14.589526	38.557324	m	0.317294	-0.149466	0.295619	-0.142192	0.21749	-0.100626	0.187285	-0.0861055	0.178929	0.00658517	0.161155	-0.00718123	0.116256	-0.108308	0.115542	-0.136569	0.000501506	-0.146194	0.0407849	-0.052288	0.00202404	-0.043665	-0.00314602	-0.0002753	0.0409716	0.0397281	0.0691923	0.0192957	0.100258	0.105334	-0.086539	0.0386722	-0.0950154	0.0722097	-0.11681	0.0203304	-0.0127582	0.121337	-0.0887362	-0.0724003	-0.180405	0.0986733	-0.190986	0.0671463	-0.242244	0.0711939
Lipari	14.964816	38.480501	m	0.339581	-0.146593	0.318914	-0.139654	0.226693	-0.0944502	0.181894	-0.0808099	0.162695	0.00630077	0.14704	0.00105032	0.105293	-0.111125	0.109945	-0.128213	-0.0106205	-0.14692	0.0256218	-0.0560097	0.00208735	-0.0478748	0.00736394	-0.00295182	0.0349789	0.0309692	0.0561212	0.0171001	0.0960661	0.104783	-0.108154	0.046922	-0.114354	0.0764367	-0.137915	0.0239943	-0.0100236	0.128844	-0.102472	-0.0766248	-0.172539	0.082197	-0.175529	0.0750293	-0.235509	0.076489
Lipari	14.966106	38.481792	m	0.334071	-0.150069	0.312692	-0.141055	0.223452	-0.102003	0.182206	-0.0770109	0.16973	0.00663771	0.152779	-0.00426842	0.109707	-0.108678	0.110896	-0.130083	-0.00260647	-0.138999	0.0172807	-0.050705	-0.00161452	-0.0436883	0.00521162	-0.00214649	0.0359261	0.0385872	0.0520685	0.025605	0.100541	0.101133	-0.0962022	0.0446512	-0.10881	0.0772841	-0.129104	0.0240806	-0.0101294	0.128793	-0.0954925	-0.0663416	-0.177965	0.0879142	-0.182229	0.0749845	-0.249926	0.0721725
Lipari	14.968053	38.483221	m	0.335005	-0.152859	0.31652	-0.144373	0.220367	-0.0950706	0.177826	-0.0789857	0.174378	0.00350878	0.157897	-0.00614127	0.110133	-0.106444	0.112254	-0.128075	-0.00443666	-0.134763	0.0234673	-0.0477237	0.00782637	-0.0405439	0.0144238	-0.0074204	0.0398093	0.0291293	0.0547975	0.0205276	0.0978061	0.0954687	-0.102172	0.046102	-0.10737	0.0760322	-0.128793	0.0256129	-0.00867393	0.118525	-0.0921046	-0.0669755	-0.182684	0.088225	-0.186601	0.0796935	-0.245505	0.0826318
Lipari	14.967275	38.482836	f	0.332774	-0.15257	0.312681	-0.146202	0.222169	-0.0912486	0.185568	-0.0754904	0.182945	0.00327609	0.163654	-0.00440284	0.108942	-0.11557	0.109183	-0.136225	-0.0191604	-0.142621	0.0234055	-0.0490587	0.00689757	-0.0396679	0.00917118	0.00273868	0.0373169	0.0362898	0.0565806	0.027996	0.0911203	0.0976128	-0.103388	0.0489162	-0.114625	0.0811558	-0.135359	0.0329966	-0.00934493	0.12945	-0.103306	-0.0675748	-0.174101	0.0862117	-0.182395	0.066948	-0.24436	0.0662248
Lipari	14.97142	38.485027	f	0.324194	-0.145437	0.298781	-0.139837	0.220856	-0.100458	0.180835	-0.0805356	0.179977	0.00625612	0.164003	-0.00576783	0.113389	-0.114525	0.115075	-0.137102	-0.00674917	-0.145785	0.0222563	-0.0544712	0.00154567	-0.0476865	0.00240863	-0.00346514	0.037622	0.0354069	0.0569325	0.022269	0.10148	0.103496	-0.0814024	0.039431	-0.0967637	0.0805661	-0.117118	0.0184343	-0.011011	0.137168	-0.0988506	-0.0699733	-0.178638	0.0919473	-0.186356	0.0670012	-0.251503	0.0635935
Lipari	14.97142	38.485027	f	0.33967	-0.152144	0.319893	-0.145171	0.226003	-0.0986364	0.184917	-0.0821682	0.178794	0.0159783	0.155603	0.000158252	0.10615	-0.114498	0.104763	-0.137786	-0.0146438	-0.143017	0.0131517	-0.0467026	0.000988744	-0.0437349	0.00736993	-0.00877866	0.0319468	0.0303293	0.0415879	0.0258291	0.102361	0.107654	-0.107335	0.049278	-0.107976	0.0730605	-0.128498	0.0329633	-0.0146217	0.121162	-0.0980495	-0.0711185	-0.18298	0.091361	-0.186443	0.0771709	-0.237519	0.0703025
Lipari	14.97142	38.485027	f	0.345779	-0.156414	0.321492	-0.141994	0.233469	-0.101882	0.179692	-0.080205	0.17634	0.00912986	0.159959	-0.00278984	0.105426	-0.1151	0.105782	-0.13145	-0.0186325	-0.129923	0.0150873	-0.0462697	-0.00123266	-0.0350606	-0.00194319	-0.002359	0.0304647	0.0378312	0.0487764	0.0258192	0.0912661	0.108253	-0.102303	0.0473563	-0.104619	0.0760744	-0.128288	0.0231001	-0.00879958	0.118489	-0.0974072	-0.0611239	-0.178761	0.0874375	-0.184381	0.0734952	-0.244642	0.0561094
Lipari	14.97142	38.485027	f	0.332449	-0.150958	0.315038	-0.140452	0.223081	-0.0955853	0.179194	-0.0738545	0.176608	0.0084547	0.160533	-0.00475756	0.110045	-0.113439	0.114877	-0.133678	-0.0100005	-0.145226	0.0181235	-0.0546229	-0.00487417	-0.0468935	0.0028898	-0.00994628	0.0308927	0.0318331	0.0552784	0.0213104	0.102219	0.105589	-0.0987999	0.0474995	-0.101524	0.0740105	-0.123272	0.0231484	-0.00932561	0.12679	-0.0970034	-0.0717743	-0.189368	0.0895731	-0.194287	0.0749382	-0.241722	0.0722659
Lipari	14.97142	38.485027	f	0.336486	-0.147646	0.313395	-0.137039	0.221028	-0.0946141	0.188315	-0.0795884	0.174991	0.00809092	0.160223	-0.00376805	0.114005	-0.124686	0.13148	-0.137373	-0.0116908	-0.13453	0.0198151	-0.05579	-0.00416039	-0.047108	-0.00276144	-0.0034754	0.0308809	0.039329	0.04924	0.028566	0.0933321	0.0991945	-0.100017	0.0435258	-0.105845	0.0764965	-0.132518	0.0234999	-0.012762	0.126953	-0.1038	-0.0712503	-0.176262	0.085537	-0.183333	0.0701426	-0.240279	0.0729961
Lipari	14.97142	38.485027	m	0.342494	-0.158199	0.321103	-0.148852	0.228044	-0.101399	0.179556	-0.0802128	0.170337	0.00363951	0.150468	-0.00296444	0.107029	-0.106269	0.108289	-0.130596	-0.000874187	-0.13555	0.0218085	-0.0486524	0.00184272	-0.0399287	0.00476546	-0.00214284	0.035851	0.0301314	0.0551937	0.0199816	0.0962361	0.102254	-0.105226	0.0493128	-0.113173	0.0816575	-0.133999	0.0262184	-0.0127597	0.121005	-0.096881	-0.0715224	-0.172614	0.0855502	-0.176173	0.0735181	-0.239269	0.0807062
Lipari	14.971539	38.484994	m	0.334176	-0.153918	0.318616	-0.14448	0.220179	-0.0987912	0.184697	-0.0845385	0.177329	0.0141526	0.159623	0.00464585	0.102805	-0.112997	0.103458	-0.135457	-0.00786255	-0.141394	0.0226582	-0.046995	0.00540592	-0.0412032	0.0106748	-0.0059833	0.0365804	0.0307363	0.0512944	0.0194758	0.0982213	0.10626	-0.101499	0.0482969	-0.105799	0.0724486	-0.123436	0.0296756	-0.0155761	0.123628	-0.0954312	-0.0675157	-0.182684	0.0881937	-0.187761	0.0772562	-0.238018	0.0739952
Lipari	14.94803	38.46338	m	0.316798	-0.150623	0.302626	-0.144087	0.217374	-0.0978934	0.182	-0.0832966	0.170476	0.0053728	0.151512	-0.00220783	0.113009	-0.109911	0.11029	-0.134437	0.0143702	-0.13746	0.030861	-0.0513995	0.0167441	-0.0466072	0.0190229	-0.00812915	0.0458277	0.0276304	0.0582555	0.0210391	0.0994922	0.0974054	-0.0872663	0.0408931	-0.0953966	0.0772973	-0.114621	0.0225736	-0.0130036	0.121792	-0.0889257	-0.0726321	-0.179549	0.0886111	-0.182762	0.0797811	-0.259553	0.0791067
Lipari	14.94206	38.45382	m	0.327655	-0.14226	0.316412	-0.134243	0.229266	-0.0980071	0.177272	-0.0751458	0.169439	0.00194018	0.151746	-0.0058409	0.108015	-0.105748	0.113756	-0.122446	-0.0073987	-0.140339	0.0406028	-0.0627269	0.00953022	-0.051344	0.0116618	-0.00817541	0.041356	0.0190086	0.0622291	0.012606	0.0979434	0.10127	-0.106083	0.0430016	-0.110401	0.0703729	-0.125199	0.0245469	-0.0118287	0.11445	-0.0898034	-0.0685236	-0.172499	0.0880628	-0.181511	0.0747795	-0.251577	0.0761502
Lipari	14.94392	38.45362	f	0.329083	-0.138878	0.31798	-0.134916	0.220672	-0.0973072	0.1805	-0.0844174	0.171017	0.0104358	0.15757	-0.00161579	0.107797	-0.118172	0.114604	-0.135525	-0.00742249	-0.155051	0.0197526	-0.0492065	0.00602684	-0.0471975	0.0140066	-0.00864271	0.0360468	0.0301907	0.0510557	0.020984	0.104956	0.101887	-0.104168	0.04604	-0.111588	0.0751657	-0.128105	0.0261773	-0.0110427	0.123538	-0.100321	-0.0713546	-0.18217	0.087833	-0.189089	0.0724893	-0.232553	0.078851
Lipari	14.94457	38.45415	m	0.324453	-0.145066	0.309714	-0.139407	0.226224	-0.0956325	0.191133	-0.0814903	0.166057	0.00147587	0.149878	-0.0062102	0.115881	-0.112207	0.118651	-0.127671	-0.00290083	-0.13157	0.0310239	-0.0536752	0.0134784	-0.0466041	0.0206042	-0.00798228	0.0417718	0.0270904	0.0593081	0.0165066	0.0967364	0.0908799	-0.0958855	0.0436064	-0.104929	0.0780549	-0.126133	0.0289313	-0.0106913	0.115046	-0.0919583	-0.067407	-0.182191	0.085281	-0.185722	0.0782646	-0.257389	0.0756404
Lipari	14.94443	38.454	m	0.331779	-0.142642	0.317439	-0.140461	0.219411	-0.0952006	0.181635	-0.0806108	0.173739	0.00620881	0.16019	-0.00358803	0.112048	-0.112633	0.113539	-0.127934	-0.00921564	-0.138202	0.0301908	-0.0535534	0.00885612	-0.0511119	0.00368219	-0.00188806	0.0413579	0.0251408	0.0587599	0.0166651	0.0909115	0.094579	-0.090673	0.0424117	-0.0996895	0.0769454	-0.121094	0.0221175	-0.0151516	0.11212	-0.0935242	-0.0674939	-0.174711	0.0871518	-0.182226	0.0734223	-0.249202	0.0783852
Lipari	14.922098	38.48984	m	0.316757	-0.148888	0.296972	-0.139301	0.222625	-0.102429	0.187356	-0.0863285	0.173475	0.0106334	0.159464	-0.000794699	0.110301	-0.115081	0.109686	-0.134129	-0.00177662	-0.138301	0.0348498	-0.053385	0.0145732	-0.0453959	0.0119949	-0.00262968	0.043457	0.0314094	0.0654537	0.0176443	0.100113	0.0961698	-0.0864381	0.0469011	-0.0956531	0.0794678	-0.113844	0.0203581	-0.011962	0.118419	-0.0854613	-0.0635782	-0.186346	0.0916391	-0.189296	0.0820538	-0.249021	0.081197
Lipari	14.92212	38.48977	f	0.331286	-0.152033	0.314527	-0.142402	0.226268	-0.0935106	0.190151	-0.0761131	0.178432	0.00605595	0.156506	-0.00180499	0.108778	-0.11089	0.113673	-0.136913	-0.0150096	-0.138697	0.026451	-0.0538022	2.88E-05	-0.0471683	-0.00229857	-0.00551779	0.0340586	0.0343621	0.0619795	0.0228966	0.099342	0.110758	-0.0782639	0.0344756	-0.0958514	0.0809261	-0.122849	0.0142889	-0.0152445	0.124999	-0.105931	-0.0641489	-0.181783	0.0881669	-0.189182	0.0710412	-0.240496	0.0657161
Lipari	14.92228	38.48923	m	0.336756	-0.151571	0.323301	-0.145097	0.216347	-0.096508	0.16747	-0.0749047	0.169727	0.00462969	0.157944	-0.00595278	0.106882	-0.110761	0.112809	-0.128908	-0.00614678	-0.127123	0.0273127	-0.0555902	0.0142208	-0.0476982	0.0148037	-0.0100584	0.0388433	0.0306355	0.0572447	0.0198704	0.0932136	0.0952945	-0.0988415	0.0478044	-0.107532	0.0787528	-0.123099	0.0298397	-0.0135592	0.115117	-0.094226	-0.0697701	-0.175684	0.084137	-0.180739	0.0703177	-0.242817	0.0817022
Lipari	14.92981	38.48939	f	0.325382	-0.145307	0.312409	-0.140946	0.215285	-0.09482	0.193945	-0.0895719	0.1763	0.00684832	0.154074	0.00373074	0.114257	-0.108991	0.111596	-0.134088	-0.00556023	-0.136099	0.0217773	-0.0519117	0.00274193	-0.0484008	0.00660959	-0.00253129	0.0332336	0.0279873	0.0591809	0.0192649	0.0992086	0.101111	-0.0884938	0.0438782	-0.0984866	0.0857432	-0.128091	0.0177208	-0.00865824	0.121007	-0.0991732	-0.0709373	-0.19455	0.0949323	-0.198911	0.0819586	-0.238756	0.0722492
Lipari	14.93264	38.48971	m	0.338411	-0.155842	0.316164	-0.142607	0.224453	-0.0999778	0.185927	-0.0787617	0.17154	0.00595254	0.156328	-0.00289912	0.106627	-0.107452	0.110678	-0.126912	-0.00371028	-0.135295	0.0164757	-0.0450075	0.00100629	-0.0409188	0.0114552	-0.00138584	0.0330273	0.0315293	0.0510257	0.0230944	0.103771	0.0974205	-0.0991629	0.0462405	-0.106455	0.081268	-0.127058	0.024191	-0.00461326	0.118712	-0.0934074	-0.0711313	-0.180107	0.0878626	-0.183741	0.074112	-0.253698	0.0668576
Lipari	14.901627	38.491496	m	0.335579	-0.142994	0.318788	-0.140477	0.222073	-0.098508	0.173246	-0.0760797	0.166591	0.00320328	0.155947	-0.00824842	0.107699	-0.110202	0.113342	-0.127529	0.00141864	-0.132037	0.0327099	-0.0515761	0.0120911	-0.0471113	0.0161853	-0.0106426	0.041872	0.0232755	0.0557413	0.0150157	0.0946559	0.0867799	-0.0943655	0.0443878	-0.104744	0.0713522	-0.124754	0.024909	-0.0151206	0.114912	-0.0917718	-0.0665619	-0.190073	0.0930726	-0.195478	0.0753418	-0.255957	0.0796021
Lipari	14.901552	38.49129	m	0.324713	-0.138394	0.309231	-0.135047	0.215355	-0.0916668	0.186276	-0.0822264	0.171903	0.00520417	0.154379	-0.00620902	0.11128	-0.106744	0.114151	-0.127298	-0.00207692	-0.138887	0.0250821	-0.0557015	0.0135104	-0.0501886	0.0165926	-0.0127083	0.0441216	0.0144684	0.0588812	0.0124253	0.1008	0.0935681	-0.0882747	0.0382105	-0.09923	0.0764305	-0.120277	0.0221827	-0.0175589	0.11657	-0.0917268	-0.0693164	-0.174332	0.0859238	-0.181729	0.0716045	-0.258134	0.0803757
Lipari	14.901656	38.491581	f	0.337672	-0.150692	0.312718	-0.142794	0.218664	-0.100012	0.190386	-0.0875707	0.173258	0.00973453	0.159019	-0.0041673	0.112441	-0.109716	0.11529	-0.130295	-0.0115123	-0.142848	0.0188603	-0.0508969	0.00146693	-0.0461853	0.00590576	-0.00458401	0.0290944	0.0280677	0.0543538	0.022136	0.0953053	0.104391	-0.0839105	0.0395541	-0.0915756	0.081019	-0.125849	0.015852	-0.0237355	0.128897	-0.105229	-0.0719258	-0.184611	0.0914217	-0.186746	0.0776563	-0.238212	0.0574458
Lipari	14.90966	38.49215	m	0.330811	-0.139391	0.311112	-0.131489	0.21941	-0.0969268	0.177861	-0.0806302	0.168934	0.00404228	0.155562	-0.00987745	0.106954	-0.108553	0.1103	-0.128562	-0.00150915	-0.132413	0.0286234	-0.0600719	0.0094169	-0.0500184	0.0209189	-0.00963673	0.0460032	0.0208461	0.0632132	0.016909	0.0981404	0.0904168	-0.0911568	0.0397733	-0.0968368	0.0693707	-0.121711	0.0150694	-0.00810041	0.115854	-0.0868134	-0.0698846	-0.18636	0.0887191	-0.191127	0.0728308	-0.255481	0.078498
Lipari	14.909333	38.4917	m	0.342706	-0.152039	0.318753	-0.141296	0.231984	-0.103817	0.178089	-0.0796446	0.172862	0.009735	0.157288	-0.00413952	0.108819	-0.108997	0.109621	-0.128058	-0.000348059	-0.132683	0.0211252	-0.0495244	0.00927186	-0.0470852	0.0149999	-0.00865439	0.0399126	0.0276455	0.0593438	0.0196496	0.0943832	0.0945653	-0.109289	0.0478103	-0.107528	0.0757923	-0.129384	0.0366833	-0.012235	0.115052	-0.0940303	-0.0705244	-0.178339	0.0830964	-0.18243	0.0755801	-0.247253	0.0801983
Lipari	14.908697	38.491483	m	0.33483	-0.141062	0.314035	-0.133932	0.225598	-0.0988212	0.177165	-0.0813933	0.177253	0.0049736	0.160124	-0.00870136	0.113941	-0.110294	0.111815	-0.12925	-0.010372	-0.138342	0.0242071	-0.0546434	0.00683397	-0.0490962	0.0108197	-0.0135528	0.0356111	0.0256558	0.0540361	0.0187909	0.09651	0.0980054	-0.0970842	0.040536	-0.10179	0.0734551	-0.125009	0.026872	-0.0174835	0.119186	-0.0987771	-0.0708441	-0.186563	0.08776	-0.191047	0.0798652	-0.250032	0.0780818
Lipari	14.909485	38.490811	m	0.328239	-0.139227	0.30922	-0.131627	0.224319	-0.0950971	0.187052	-0.0841699	0.171849	0.0123591	0.155703	-0.00820089	0.109542	-0.106972	0.111538	-0.136394	-0.0094383	-0.138357	0.0239744	-0.0606356	0.009719	-0.0488674	0.0202609	-0.00946396	0.0439023	0.0245808	0.0616602	0.0178563	0.0983654	0.0895533	-0.0924857	0.0407953	-0.103309	0.0763456	-0.122222	0.0221965	-0.0140306	0.113404	-0.0927293	-0.0618283	-0.181555	0.0820885	-0.183797	0.0761692	-0.253882	0.0855898
Lipari	14.909404	38.490755	m	0.32127	-0.148054	0.301687	-0.140222	0.215898	-0.0985486	0.185105	-0.0854499	0.168434	0.00722373	0.155983	-0.00471576	0.111555	-0.113842	0.110314	-0.131048	0.000163445	-0.135403	0.029709	-0.0521267	0.0123676	-0.0453478	0.0191994	-0.00750513	0.0477211	0.0269894	0.0640092	0.0179686	0.0980387	0.0991382	-0.0845253	0.0425947	-0.0981948	0.0804903	-0.120638	0.0239822	-0.0127884	0.12247	-0.0873556	-0.0682854	-0.178823	0.0923708	-0.183954	0.0756238	-0.253696	0.072811
Lipari	14.911089	38.497092	m	0.329283	-0.152982	0.309896	-0.145448	0.211731	-0.0906728	0.167951	-0.0749722	0.169305	0.00282354	0.148021	-0.00465702	0.108471	-0.103051	0.112193	-0.12725	0.00789761	-0.134413	0.0328186	-0.0578998	0.0186469	-0.0493296	0.0237054	-0.00929037	0.0479405	0.0215464	0.0677493	0.0173489	0.0995543	0.0946873	-0.0990809	0.038426	-0.103629	0.0695093	-0.119961	0.0207248	-0.010325	0.123824	-0.0923398	-0.0692063	-0.177437	0.0890038	-0.182249	0.0777472	-0.256919	0.0770113
Lipari	14.912488	38.497083	m	0.328589	-0.139059	0.31089	-0.134285	0.217852	-0.0962771	0.177283	-0.0777392	0.175118	0.00714784	0.157791	-0.00640604	0.111772	-0.109435	0.10765	-0.130348	-0.00262154	-0.139337	0.0296336	-0.0591774	0.00839443	-0.0534482	0.00408628	-0.0074765	0.0416277	0.0218902	0.059653	0.0155091	0.10672	0.0886351	-0.0870418	0.0376107	-0.0981037	0.0838853	-0.126865	0.0194924	-0.0104218	0.121752	-0.0909083	-0.0752691	-0.181104	0.0971602	-0.191002	0.0717291	-0.253718	0.0757351
Lipari	14.911665	38.496567	f	0.330347	-0.147774	0.305634	-0.141189	0.222688	-0.0981193	0.179332	-0.0755622	0.168563	0.00344062	0.156745	-0.00575216	0.111051	-0.109708	0.118134	-0.127209	0.000620328	-0.142437	0.0246598	-0.0550148	0.00748115	-0.0525188	0.0129241	-0.00475039	0.0389908	0.0288979	0.059679	0.0166936	0.102877	0.103471	-0.0986313	0.0431176	-0.10718	0.0740941	-0.128465	0.0115141	-0.017244	0.124775	-0.096815	-0.0739453	-0.17583	0.0859937	-0.185989	0.0690729	-0.251194	0.0693482
Salina	14.84944	38.55481	m	0.331581	-0.154562	0.311733	-0.143846	0.231017	-0.10552	0.176387	-0.0846523	0.169786	0.0108164	0.159324	-0.00254101	0.11154	-0.110036	0.110339	-0.13102	0.000442265	-0.125204	0.0270472	-0.0509139	0.00782891	-0.0436639	0.0128138	-0.0040914	0.0433194	0.0329562	0.0631672	0.0222402	0.094309	0.0952062	-0.0966351	0.0426213	-0.106397	0.076651	-0.126381	0.0250452	-0.00896753	0.123707	-0.0959607	-0.0675289	-0.173002	0.0846022	-0.180693	0.0638716	-0.253789	0.072076
Salina	14.84944	38.55481	f	0.323863	-0.149079	0.306728	-0.14044	0.22485	-0.0993809	0.179188	-0.0756949	0.171784	0.0124492	0.157497	-0.000508771	0.110931	-0.115281	0.109792	-0.138634	0.000240662	-0.144993	0.0300978	-0.0528146	0.00888062	-0.0478779	0.0148618	-0.00525363	0.0456675	0.0264057	0.0613313	0.0275922	0.100064	0.101781	-0.097869	0.0431629	-0.107931	0.0768163	-0.129861	0.0271673	-0.0117649	0.128695	-0.0958768	-0.0759289	-0.187057	0.0943321	-0.193939	0.0732099	-0.246389	0.0777198
Salina	14.84977	38.55359	m	0.323824	-0.150069	0.312356	-0.146078	0.21697	-0.0987435	0.186454	-0.0829821	0.172305	0.00937027	0.156795	-0.00194711	0.115463	-0.108165	0.112897	-0.1281	-0.00244261	-0.138108	0.0294328	-0.0502	0.00954738	-0.0437947	0.0108391	-0.00387275	0.0389075	0.0280174	0.0641583	0.0207737	0.097358	0.0925354	-0.0875985	0.045038	-0.10024	0.0766942	-0.118618	0.0224033	-0.0120622	0.123925	-0.0906857	-0.0732021	-0.16999	0.0875939	-0.179447	0.0692846	-0.260079	0.0703423
Salina	14.84929	38.55495	m	0.324319	-0.153799	0.302124	-0.146298	0.222146	-0.101637	0.173651	-0.0801817	0.165433	0.00347579	0.152525	-0.00473012	0.112319	-0.108714	0.111496	-0.131545	0.0070416	-0.131722	0.0288727	-0.0509209	0.0149768	-0.0482522	0.0163051	-0.00592971	0.0451078	0.0277168	0.0606261	0.0208512	0.0935551	0.0979018	-0.0847871	0.0434344	-0.0977661	0.0770103	-0.1162	0.0248595	-0.00673758	0.120238	-0.0819064	-0.0680148	-0.180377	0.0868852	-0.18381	0.0791261	-0.260249	0.0688744
Salina	14.84977	38.55359	m	0.319447	-0.14728	0.307834	-0.139928	0.218122	-0.092703	0.182249	-0.0790836	0.179945	0.00418739	0.161006	-0.0106149	0.119088	-0.116127	0.120185	-0.134044	-0.00839146	-0.145942	0.0240809	-0.0583724	-0.0117791	-0.0500236	-0.00979715	0.00374174	0.0280697	0.038617	0.0586591	0.0302558	0.102732	0.115744	-0.0857784	0.0394038	-0.096431	0.0868147	-0.125763	0.00874004	-0.00800085	0.136567	-0.100246	-0.0839636	-0.187116	0.0992512	-0.198642	0.0697085	-0.243947	0.0601149
Salina	14.84709	38.55355	m	0.33325	-0.147941	0.317328	-0.1405	0.225153	-0.101619	0.178506	-0.0812179	0.16738	0.00623389	0.154259	-0.00656849	0.111458	-0.107465	0.113139	-0.125787	-0.00479763	-0.135394	0.0244827	-0.0488201	0.0100007	-0.0482606	0.0127992	-0.00673468	0.041762	0.0230308	0.0584846	0.0186309	0.0937661	0.0971235	-0.100179	0.0457478	-0.107381	0.0801523	-0.128262	0.0255037	-0.00856911	0.115922	-0.0897725	-0.0691479	-0.181632	0.0883102	-0.187952	0.0704674	-0.251562	0.0758254
Salina	14.84709	38.55355	m	0.31977	-0.137661	0.30639	-0.133778	0.218144	-0.0929379	0.177442	-0.0782254	0.173978	0.00982059	0.154213	-0.00330252	0.106016	-0.111899	0.108695	-0.135162	0.00295355	-0.137117	0.0339106	-0.0554332	0.0171855	-0.0505798	0.0196409	-0.012124	0.0482949	0.0216307	0.0653007	0.0152452	0.102539	0.0885787	-0.0977394	0.0407971	-0.104196	0.0760365	-0.123762	0.0186096	-0.00825628	0.114202	-0.0903453	-0.0686989	-0.176664	0.0912629	-0.186114	0.0736956	-0.264277	0.0767933
Salina	14.84709	38.55355	f	0.318418	-0.147244	0.299136	-0.145454	0.221501	-0.0971922	0.177902	-0.0780194	0.170659	0.0069278	0.15427	-0.00667744	0.112589	-0.106532	0.112346	-0.13244	-0.00144736	-0.14781	0.0328121	-0.058071	0.00535796	-0.0512012	0.0140173	-0.00446511	0.0390209	0.0321105	0.0662761	0.0230983	0.102678	0.112638	-0.0936119	0.046581	-0.0995967	0.0752281	-0.123452	0.0277414	-0.0128152	0.125518	-0.0918922	-0.074589	-0.18176	0.09798	-0.190574	0.0728671	-0.2535	0.0700637
Salina	14.84326	38.5556	m	0.322822	-0.149326	0.301538	-0.142538	0.219552	-0.102043	0.18817	-0.0858261	0.171574	0.00788603	0.15675	-0.00269697	0.111619	-0.111758	0.112683	-0.129615	0.00102145	-0.140211	0.0339666	-0.0529198	0.0102267	-0.0490723	0.00379328	-0.0017764	0.034834	0.0401882	0.0641542	0.0226982	0.0934621	0.102045	-0.096536	0.0430519	-0.109062	0.0794627	-0.129126	0.0243413	-0.0153235	0.125983	-0.0863348	-0.0702771	-0.177734	0.0868821	-0.189434	0.0597153	-0.252315	0.069288
Salina	14.84477	38.55182	m	0.324885	-0.145538	0.305694	-0.139765	0.223617	-0.099837	0.174175	-0.0744153	0.172332	0.00516091	0.158055	-0.00946228	0.112354	-0.11073	0.113504	-0.132506	0.00324662	-0.134494	0.0209967	-0.0571285	0.00852873	-0.0557214	0.0190984	-0.0100148	0.0486575	0.0281372	0.0609245	0.024949	0.100249	0.101683	-0.0924545	0.0404546	-0.104666	0.0761054	-0.123365	0.0222971	-0.00541303	0.12443	-0.0948332	-0.0765254	-0.18045	0.0918733	-0.190188	0.0695225	-0.250747	0.0763568
Salina	14.84529	38.55174	m	0.313486	-0.139704	0.301944	-0.13596	0.222924	-0.097911	0.181293	-0.0795777	0.173966	0.00623443	0.160357	-0.00383092	0.117879	-0.112444	0.118577	-0.134736	-0.00195469	-0.144934	0.0299745	-0.0528953	0.00432751	-0.0490566	-0.00160388	-0.00782809	0.0338944	0.0271995	0.060333	0.0151742	0.104099	0.105441	-0.0850667	0.0409708	-0.0991847	0.0814076	-0.123625	0.0124523	-0.0035212	0.1276	-0.0895643	-0.0834124	-0.176126	0.0929236	-0.186473	0.0642168	-0.2499	0.071693
Salina	14.84529	38.55174	f	0.316338	-0.150899	0.300797	-0.143046	0.218915	-0.0955884	0.182486	-0.0765387	0.170621	0.0145337	0.155748	-0.00033884	0.107122	-0.116812	0.112636	-0.140708	-0.00266646	-0.146725	0.0302526	-0.0613334	0.0125393	-0.0539809	5.97E-06	0.000328243	0.0357663	0.0337496	0.0680177	0.0228881	0.096759	0.116467	-0.092738	0.0452788	-0.0930725	0.0863868	-0.120143	0.0252259	-0.00952017	0.130838	-0.09775	-0.0817214	-0.173116	0.086219	-0.185983	0.062657	-0.245807	0.0740196
Salina	14.84533	38.55167	m	0.329589	-0.140672	0.31026	-0.133826	0.224407	-0.0945504	0.174178	-0.0810554	0.174993	0.00691909	0.156058	-0.00937558	0.111553	-0.114298	0.110911	-0.130976	0.00160898	-0.141867	0.0225916	-0.0556318	0.00888721	-0.0528563	0.0118479	-0.00928845	0.0395035	0.0249785	0.0585737	0.0197483	0.0930017	0.104824	-0.0957269	0.0414221	-0.102782	0.0750971	-0.129464	0.024412	-0.00835646	0.116753	-0.09162	-0.0772547	-0.179902	0.0909112	-0.186427	0.0799206	-0.251002	0.0795139
Salina	14.84533	38.55167	f	0.344269	-0.152699	0.319161	-0.143412	0.224732	-0.101895	0.180605	-0.0810119	0.172737	0.0114156	0.158834	-0.00151392	0.111812	-0.112654	0.114786	-0.135204	-0.00858921	-0.142265	0.0102098	-0.0466955	-0.00625143	-0.0473625	0.00014495	-0.00176072	0.0295924	0.0344699	0.0483613	0.0290473	0.0948269	0.103066	-0.102764	0.0455952	-0.108047	0.0742356	-0.122674	0.0283003	-0.0150623	0.119224	-0.0999029	-0.0758895	-0.178757	0.0899197	-0.186237	0.0710674	-0.235704	0.0711241
Salina	14.84533	38.55167	f	0.33242	-0.143143	0.311083	-0.133642	0.221405	-0.095472	0.180983	-0.0743868	0.175813	0.0169579	0.159812	-0.00412837	0.107974	-0.110643	0.107058	-0.134479	-0.00187241	-0.145483	0.0254626	-0.0553874	0.00621005	-0.0481369	0.003209	-0.0132992	0.041713	0.0286235	0.0652995	0.0212063	0.100969	0.102301	-0.100889	0.0449561	-0.106223	0.0755432	-0.127725	0.0242863	-0.00462794	0.121551	-0.109471	-0.0653913	-0.173065	0.0867933	-0.182982	0.0546224	-0.249908	0.0637055
Salina	14.84516	38.56381	f	0.32573	-0.155576	0.315881	-0.150572	0.225747	-0.0992178	0.176135	-0.0782817	0.165641	0.0112301	0.155999	-0.00438144	0.109123	-0.113455	0.104876	-0.13779	-0.00414995	-0.136232	0.0303072	-0.0507595	0.00838238	-0.0426101	0.0120545	-0.00174527	0.0383858	0.0391431	0.0640299	0.02654	0.10425	0.107375	-0.0985113	0.0514447	-0.105973	0.0830113	-0.126909	0.0333991	-0.0133403	0.128241	-0.0892788	-0.075029	-0.180264	0.0814481	-0.182859	0.075502	-0.249711	0.0650315
Salina	14.84516	38.56381	f	0.317304	-0.145743	0.30158	-0.137478	0.224506	-0.10054	0.185327	-0.0788473	0.171735	0.0129661	0.159864	0.00188726	0.113609	-0.115923	0.113336	-0.134747	0.000894851	-0.145744	0.0203063	-0.0580837	0.00200101	-0.053685	0.007711	-0.0083042	0.0397178	0.029577	0.0598264	0.022856	0.101928	0.107662	-0.0966841	0.0446442	-0.103364	0.0748206	-0.124552	0.0230056	-0.0110047	0.126062	-0.0996207	-0.0786162	-0.174782	0.090093	-0.185889	0.0684408	-0.24855	0.0700388
Salina	14.80829	38.57936	f	0.311785	-0.144918	0.294664	-0.133885	0.212104	-0.0927966	0.180567	-0.0777124	0.174016	0.00967941	0.162983	-0.00744129	0.116045	-0.116355	0.119428	-0.137527	-0.00332588	-0.148141	0.0305542	-0.0635553	0.0108422	-0.0479054	0.0111707	-0.00522231	0.0447223	0.0366798	0.066573	0.0258731	0.105862	0.0964946	-0.0856921	0.037552	-0.0947105	0.0774176	-0.115985	0.0266212	-0.00473837	0.12913	-0.0942251	-0.0813768	-0.180643	0.0898995	-0.186946	0.0730051	-0.248775	0.0771584
Salina	14.808469	38.580053	m	0.332389	-0.149832	0.308521	-0.138786	0.225639	-0.0996016	0.173963	-0.0806548	0.170641	0.00699454	0.156197	-0.00453683	0.109906	-0.108143	0.110932	-0.130974	-0.0032229	-0.136105	0.0286125	-0.0547893	0.0110451	-0.0408634	0.011343	-0.0062252	0.0420749	0.0226087	0.0625444	0.0238998	0.0983082	0.0976012	-0.0980339	0.0419085	-0.102724	0.074715	-0.122719	0.0243522	-0.0134522	0.124482	-0.0926379	-0.069885	-0.179338	0.0845028	-0.182759	0.0753219	-0.247302	0.086147
Salina	14.808822	38.57958	m	0.325776	-0.145323	0.309246	-0.14114	0.219299	-0.0976263	0.178739	-0.0799762	0.16848	0.00598882	0.156032	-0.00844995	0.109355	-0.105336	0.112112	-0.125029	-0.00313777	-0.137024	0.0297647	-0.0556483	0.014816	-0.0479963	0.0170075	-0.00457981	0.0456271	0.0251142	0.0658815	0.0217481	0.100162	0.0932772	-0.093449	0.0399022	-0.101869	0.0747472	-0.12161	0.0259218	-0.00993647	0.118321	-0.0894638	-0.0708579	-0.177019	0.0863754	-0.178294	0.0743861	-0.25977	0.072137
Salina	14.812509	38.581569	m	0.31849	-0.145853	0.297232	-0.136754	0.216163	-0.0942133	0.173648	-0.0760158	0.166824	0.00310111	0.154434	-0.00579897	0.110081	-0.108729	0.114449	-0.128945	0.00725824	-0.141211	0.034083	-0.0622928	0.0134292	-0.0459069	0.0220565	-0.00950404	0.0413292	0.0251534	0.066549	0.0222004	0.107948	0.099911	-0.084232	0.0359896	-0.0907167	0.0775291	-0.116301	0.0187933	-0.0107973	0.125288	-0.0944313	-0.0766764	-0.180884	0.0988121	-0.190521	0.0814833	-0.266312	0.0679101
Salina	14.813	38.581545	f	0.322827	-0.151217	0.302399	-0.136314	0.210635	-0.0960919	0.17497	-0.0763324	0.178129	0.00852263	0.159072	-0.00670763	0.115378	-0.115441	0.117793	-0.136224	-0.00620574	-0.144476	0.027434	-0.055133	0.00839101	-0.0419623	0.00771601	-0.00559489	0.0368265	0.0290263	0.0614147	0.0231263	0.106827	0.104844	-0.0972049	0.0439847	-0.100997	0.0807	-0.127345	0.0284135	-0.00814778	0.135032	-0.100384	-0.0834717	-0.175457	0.0921659	-0.182742	0.0693101	-0.253744	0.0693447
Salina	14.812	38.5812	f	0.32133	-0.138864	0.304029	-0.125721	0.211534	-0.0918352	0.175136	-0.075098	0.177978	0.0100559	0.166726	-0.005953	0.110148	-0.113951	0.112321	-0.13743	-0.00756374	-0.152769	0.021248	-0.0609677	0.00772912	-0.0452406	0.0124274	-0.0115197	0.0412037	0.027557	0.0584106	0.0226708	0.102632	0.100037	-0.088512	0.038786	-0.0939618	0.071121	-0.118768	0.0181143	-0.00309947	0.124879	-0.091578	-0.0825788	-0.174828	0.0879876	-0.179022	0.0657067	-0.248354	0.0738113
Salina	14.81284	38.58153	m	0.320963	-0.134375	0.303904	-0.129669	0.219727	-0.0954317	0.170432	-0.0744893	0.171316	0.0152181	0.156845	0.00268869	0.104666	-0.113254	0.106019	-0.128313	-0.0034541	-0.145841	0.0250182	-0.0692516	0.0115476	-0.0581924	0.0216073	-0.0150741	0.0448436	0.0225732	0.0606673	0.0200435	0.109787	0.0982793	-0.0933938	0.0405169	-0.0993345	0.0788706	-0.126042	0.0219877	0.00137389	0.124517	-0.100749	-0.0859557	-0.186218	0.0899899	-0.190454	0.0746367	-0.260161	0.0681672
Salina	14.8134	38.5806	m	0.325159	-0.143605	0.308972	-0.140026	0.209852	-0.093394	0.180088	-0.0782384	0.166864	0.00638274	0.154038	-0.0037245	0.108268	-0.109591	0.114128	-0.130218	0.00676843	-0.139087	0.0283315	-0.0552668	0.00906314	-0.0496607	0.0110295	-0.00504479	0.0438154	0.0193072	0.0630837	0.0137011	0.101804	0.102131	-0.0981131	0.0411138	-0.10367	0.0783161	-0.128678	0.0214819	-0.00841884	0.125163	-0.0926305	-0.0807943	-0.180076	0.0923561	-0.186738	0.0781961	-0.25584	0.0697763
Salina	14.83748	38.56307	f	0.313654	-0.144601	0.292301	-0.139717	0.216147	-0.0960858	0.182188	-0.0808291	0.180714	0.00114712	0.16005	-0.0106046	0.118225	-0.114884	0.123632	-0.137092	0.00358454	-0.147834	0.031864	-0.0569345	0.0018492	-0.0440779	0.00484336	-0.00806256	0.0332182	0.0341317	0.0609159	0.030793	0.102575	0.108147	-0.0954082	0.0448252	-0.0967867	0.0780957	-0.127217	0.0236388	-0.00658812	0.12862	-0.0902387	-0.0799393	-0.184942	0.102003	-0.193426	0.0747326	-0.250021	0.0794377
Salina	14.83864	38.56238	m	0.332181	-0.149179	0.309407	-0.139429	0.218794	-0.0945761	0.172921	-0.0789809	0.180042	0.00689975	0.161019	-0.00921018	0.117146	-0.111696	0.11748	-0.131376	-0.00482864	-0.136957	0.0177452	-0.0543226	0.00131156	-0.0392032	0.00471022	0.00178526	0.0264943	0.0274925	0.0479645	0.0257123	0.106976	0.097464	-0.0865501	0.0388311	-0.0986043	0.0830662	-0.123787	0.0163704	-0.0107913	0.122951	-0.0900814	-0.0748607	-0.182209	0.093929	-0.194073	0.0693644	-0.254418	0.0763333
Salina	14.83864	38.56238	m	0.320269	-0.151041	0.303857	-0.1446	0.225654	-0.103564	0.176487	-0.0741167	0.171973	0.00692651	0.154149	-0.00814255	0.106655	-0.105289	0.115353	-0.129399	-0.00118362	-0.141267	0.0297953	-0.0528692	0.00704589	-0.0476517	0.00985198	-0.00716443	0.0354761	0.0382315	0.0607056	0.0254022	0.0992105	0.103622	-0.0973691	0.0479927	-0.102209	0.0809369	-0.12413	0.0215919	-0.00697641	0.124595	-0.0918897	-0.0773608	-0.169252	0.0877205	-0.178258	0.0662626	-0.259267	0.0668117
Salina	14.839261	38.561682	f	0.319603	-0.142233	0.302097	-0.133569	0.218237	-0.100149	0.183899	-0.0799723	0.172144	0.0100826	0.161307	-0.00389936	0.113261	-0.111376	0.113556	-0.13552	-0.00349221	-0.146895	0.0323658	-0.0590983	0.00698724	-0.0455592	0.00654434	-0.00934314	0.0340339	0.0368026	0.0633485	0.0208259	0.105316	0.10266	-0.0934716	0.0384393	-0.0908014	0.0814406	-0.120317	0.0267474	-0.0110877	0.125739	-0.0937575	-0.0833679	-0.182502	0.0881316	-0.188728	0.0745612	-0.255198	0.0797852
Salina	14.83748	38.56307	m	0.311415	-0.14996	0.298323	-0.143256	0.218724	-0.0993307	0.175856	-0.0778342	0.166619	0.0115554	0.152506	-0.00362858	0.108606	-0.10882	0.11129	-0.129662	0.0119459	-0.143309	0.0389611	-0.0604842	0.0201859	-0.0449854	0.0182954	-0.00712016	0.0429296	0.0246339	0.0757042	0.0218873	0.104698	0.0948711	-0.0962836	0.0445293	-0.105583	0.0803028	-0.12151	0.0262076	-0.0107883	0.127065	-0.0874746	-0.0801802	-0.171246	0.0833642	-0.174018	0.0761817	-0.252999	0.0810827
Salina	14.83748	38.56307	m	0.322227	-0.146283	0.301232	-0.136636	0.216741	-0.0964086	0.17752	-0.0744532	0.174819	0.00925192	0.15872	-0.00835714	0.113254	-0.110671	0.115595	-0.129729	0.00616731	-0.142244	0.0279544	-0.0563044	0.0139222	-0.0516831	0.0196947	-0.00671138	0.044205	0.0243122	0.0610055	0.0223525	0.102148	0.0981344	-0.104232	0.0446116	-0.10093	0.0744224	-0.123609	0.0259806	-0.0131984	0.116154	-0.0890542	-0.0675849	-0.180929	0.0944632	-0.189554	0.0701889	-0.250922	0.0708517
Salina	14.83743	38.56321	m	0.339299	-0.15185	0.322991	-0.140882	0.225387	-0.0982684	0.180281	-0.078875	0.170124	0.00244051	0.154826	-0.00621854	0.108132	-0.108918	0.11271	-0.129312	-0.000464841	-0.134865	0.0253183	-0.053057	0.00569608	-0.0436166	0.00928414	-0.00258066	0.0286725	0.0320755	0.0533906	0.0185544	0.0908983	0.0993374	-0.102592	0.0430984	-0.107419	0.0762367	-0.128345	0.0239938	-0.011816	0.11468	-0.0937239	-0.0685487	-0.191019	0.0867272	-0.191785	0.0831591	-0.241231	0.0893
Salina	14.83743	38.56321	m	0.324793	-0.138237	0.30927	-0.133511	0.21308	-0.0971785	0.182658	-0.081392	0.176064	0.00751319	0.163166	-0.00656557	0.111901	-0.111517	0.114526	-0.130323	-0.0156651	-0.140526	0.0277885	-0.0629441	0.00573481	-0.053098	0.00521109	3.50E-05	0.0418372	0.0277656	0.0673697	0.0207746	0.0999932	0.0987831	-0.0948511	0.0425046	-0.0992806	0.0819525	-0.13535	0.0209112	-0.00663307	0.12655	-0.0968889	-0.0756087	-0.180998	0.0963947	-0.193306	0.0688275	-0.247456	0.0709621
Salina	14.837463	38.56292	f	0.323822	-0.141293	0.304254	-0.137814	0.221923	-0.0962579	0.175249	-0.0812295	0.177282	0.00588596	0.157568	-0.00406656	0.113547	-0.112875	0.119151	-0.131815	-0.00623163	-0.143165	0.0187035	-0.0533927	0.00643122	-0.0467245	0.0116028	-0.00502715	0.037357	0.0262812	0.0551376	0.0253625	0.102056	0.10001	-0.0938712	0.04513	-0.0985565	0.0818511	-0.124602	0.0236785	-0.00588289	0.12369	-0.0931518	-0.0895778	-0.185913	0.0951418	-0.189006	0.0777478	-0.24056	0.0779431
Salina	14.837463	38.56292	m	0.309919	-0.152372	0.298016	-0.145357	0.218282	-0.100368	0.176356	-0.0796677	0.162677	0.00256799	0.14971	-0.00582737	0.116704	-0.102647	0.121326	-0.125418	0.018339	-0.13689	0.0512375	-0.064063	0.0135088	-0.0498456	0.0083838	-0.000716976	0.0460622	0.0291987	0.0692573	0.0175329	0.104707	0.104894	-0.100684	0.0455221	-0.104508	0.079851	-0.127149	0.021026	-0.00911861	0.115848	-0.0804718	-0.076649	-0.175344	0.0855149	-0.179994	0.0742229	-0.258003	0.088124
Salina	14.81619	38.56747	m	0.338712	-0.15216	0.318248	-0.146384	0.229133	-0.100841	0.17739	-0.0794399	0.172843	0.00681742	0.156696	-0.00222145	0.108525	-0.112689	0.114416	-0.127947	-0.00800719	-0.134184	0.0250208	-0.0653292	0.00407476	-0.0492209	0.00549487	-0.00203633	0.0363787	0.0351335	0.0570834	0.0241918	0.0930183	0.0973246	-0.102954	0.0472644	-0.110254	0.0816147	-0.129395	0.0258355	-0.00881568	0.115867	-0.0944955	-0.0672883	-0.176087	0.0831992	-0.178308	0.0753287	-0.238085	0.0803028
Salina	14.81622	38.56753	m	0.326784	-0.148561	0.3141	-0.141691	0.219751	-0.101204	0.181701	-0.0805953	0.172916	0.00473703	0.157575	-0.00577079	0.10683	-0.111933	0.113514	-0.128098	0.00146269	-0.135439	0.0316914	-0.0529026	0.00458362	-0.0459402	0.00568575	-0.00649133	0.0373304	0.0323369	0.0576149	0.0199031	0.100527	0.0955693	-0.087358	0.0390782	-0.099421	0.0764904	-0.120993	0.0206271	-0.0112923	0.124289	-0.0872296	-0.0729267	-0.18379	0.085518	-0.186836	0.0736583	-0.252134	0.0795935
Salina	14.81618	38.56743	f	0.32257	-0.144869	0.304479	-0.134944	0.220117	-0.0964168	0.180534	-0.0802401	0.177877	0.00677873	0.160606	-0.00451386	0.109653	-0.115564	0.118797	-0.132209	-0.00546009	-0.142682	0.0272449	-0.0542953	0.00422999	-0.0452691	-0.0038586	-0.000958735	0.0347078	0.0274486	0.060497	0.0199464	0.109144	0.0990333	-0.0955666	0.0443673	-0.0972078	0.0868022	-0.124286	0.0177575	-0.00753212	0.130644	-0.101388	-0.0798114	-0.177428	0.0914908	-0.18153	0.0693746	-0.249833	0.0589415
Salina	14.81609	38.56564	f	0.332045	-0.147456	0.313397	-0.138542	0.220042	-0.0981672	0.174298	-0.0822046	0.174814	0.0122539	0.157683	0.000131938	0.108279	-0.116066	0.114107	-0.133023	-0.0121085	-0.142124	0.0237798	-0.0591417	0.00728803	-0.048188	0.0104315	-0.0104859	0.032397	0.0245955	0.0554145	0.0218586	0.0953823	0.100529	-0.0992407	0.0471355	-0.108742	0.0830883	-0.1356	0.0229497	-0.0106753	0.137056	-0.0965492	-0.0831015	-0.188167	0.0957849	-0.194984	0.0770791	-0.239211	0.0720057
Salina	14.81614	38.56545	f	0.333567	-0.147199	0.307351	-0.140024	0.227154	-0.102138	0.167497	-0.0772583	0.17834	0.00567545	0.159915	-0.00696729	0.10639	-0.109509	0.113769	-0.131546	-0.0122596	-0.14253	0.0268656	-0.0556762	0.000649071	-0.0485008	0.00849649	-0.00633736	0.0322908	0.035154	0.0594874	0.0209082	0.0963934	0.108175	-0.0900202	0.0441425	-0.0922883	0.0813006	-0.119387	0.0220562	-0.00264124	0.131199	-0.0994216	-0.0803877	-0.178267	0.0881189	-0.181725	0.0818745	-0.242727	0.0748601
Salina	14.81617	38.56541	m	0.343899	-0.145253	0.316089	-0.137994	0.222384	-0.0986815	0.185456	-0.0848485	0.165519	0.00947069	0.14787	-0.00392009	0.105099	-0.106858	0.113588	-0.130566	0.00432039	-0.132797	0.03816	-0.0607278	0.0057911	-0.0501817	0.0103921	-0.0097957	0.0398021	0.0265606	0.0643254	0.0147425	0.0934347	0.0854254	-0.110724	0.0476802	-0.114254	0.0790056	-0.134775	0.0298449	-0.0131896	0.112734	-0.0903143	-0.0762925	-0.177662	0.09381	-0.184522	0.0769038	-0.25006	0.0761883
Salina	14.81605	38.56551	m	0.326011	-0.137805	0.307428	-0.132163	0.223619	-0.0953517	0.173007	-0.0775496	0.171816	0.0121145	0.157029	-0.00450364	0.108894	-0.114913	0.110685	-0.135753	-0.00123955	-0.140739	0.0307268	-0.0595183	0.00358219	-0.055336	0.00998192	-0.0101923	0.0406855	0.0267606	0.0710023	0.0143086	0.108689	0.0929806	-0.102431	0.039363	-0.100001	0.0767816	-0.127785	0.0227055	-0.00393695	0.123116	-0.0971529	-0.0742736	-0.178302	0.0916247	-0.185948	0.0744621	-0.249091	0.0830793
Stromboli	15.240521	38.800394	f	0.339082	-0.144336	0.309969	-0.130879	0.234359	-0.104717	0.215932	-0.095303	0.172375	0.00912687	0.152275	-0.00525668	0.111848	-0.112117	0.119011	-0.131928	-0.0166114	-0.141697	0.0146334	-0.0655663	-0.00829892	-0.042232	-0.0137885	0.00137731	0.0306862	0.0285273	0.0558125	0.0239077	0.0913317	0.0984214	-0.0960424	0.0422679	-0.10182	0.0786571	-0.12446	0.0188155	-0.019051	0.12308	-0.105452	-0.0665545	-0.169979	0.0922275	-0.178873	0.0687183	-0.235826	0.0731629
Stromboli	15.2407321	38.8003703	m	0.316728	-0.151056	0.30705	-0.147303	0.218374	-0.0987884	0.182364	-0.080115	0.172972	0.0083161	0.158143	-0.00563256	0.111194	-0.109046	0.119733	-0.131199	0.00252383	-0.13971	0.0346434	-0.0502451	0.00926865	-0.0416911	0.00823481	-0.000180038	0.0409478	0.0333848	0.0692855	0.0181149	0.100615	0.0911851	-0.0834943	0.0426667	-0.0919429	0.0772034	-0.11446	0.0191302	-0.013966	0.121481	-0.0933841	-0.0734033	-0.194232	0.0950249	-0.199382	0.0773233	-0.250922	0.0780367
Stromboli	15.23958	38.79859	m	0.33827	-0.139111	0.31672	-0.133025	0.229404	-0.0988146	0.183069	-0.0814243	0.164586	0.00934062	0.148635	-0.0133243	0.107658	-0.103168	0.114671	-0.128821	-0.00313402	-0.136843	0.0268371	-0.0588209	0.0119174	-0.0464024	0.0137911	-0.0135745	0.0369431	0.0207761	0.0546888	0.0145537	0.0970522	0.0869234	-0.10619	0.0392766	-0.104725	0.0835181	-0.134533	0.0222636	-0.0145039	0.117219	-0.0930872	-0.0714896	-0.187148	0.0874279	-0.193506	0.0734867	-0.248727	0.0837023
Stromboli	15.232038	38.800994	m	0.327741	-0.147902	0.312077	-0.1392	0.220877	-0.0967286	0.175277	-0.0754932	0.165359	0.00996496	0.148824	-0.00134764	0.105656	-0.10856	0.107222	-0.12788	0.00314056	-0.1418	0.0430006	-0.0552991	0.0120202	-0.0483362	0.0191573	-0.0133526	0.0423069	0.0209341	0.0668475	0.0134492	0.105663	0.0943805	-0.100064	0.0487867	-0.108417	0.0780271	-0.132263	0.0277279	-0.0104265	0.117881	-0.0875363	-0.0688705	-0.167594	0.0822062	-0.174556	0.069675	-0.242086	0.0846454
Stromboli	15.232038	38.800994	f	0.339415	-0.151841	0.321469	-0.140082	0.224288	-0.094163	0.19306	-0.0815939	0.178022	0.01064	0.155718	-0.00533012	0.107823	-0.113056	0.108155	-0.140405	-0.0129745	-0.148348	0.0216148	-0.0511424	0.00600098	-0.0448579	0.00452733	-0.00344218	0.039756	0.0277368	0.0592733	0.0198811	0.0981223	0.0994972	-0.085633	0.0373829	-0.101174	0.0776569	-0.123955	0.0210566	-0.0225289	0.132184	-0.11163	-0.0610136	-0.173412	0.0953931	-0.182458	0.0672832	-0.239512	0.0607643
Stromboli	15.231621	38.801412	f	0.328668	-0.155023	0.30999	-0.14326	0.229506	-0.10119	0.193963	-0.0869441	0.17118	0.00494528	0.15149	-0.00275829	0.107056	-0.115498	0.110685	-0.134057	-0.0104119	-0.135576	0.026676	-0.0493219	0.00573718	-0.0457084	0.00628689	-0.00417291	0.0294707	0.0398612	0.053354	0.0310429	0.0922563	0.108017	-0.0969502	0.05079	-0.102736	0.0853062	-0.12931	0.0290478	-0.0104003	0.125519	-0.0928294	-0.0688345	-0.178564	0.0887851	-0.18829	0.0695416	-0.242957	0.0781216
Stromboli	15.231594	38.801438	m	0.321081	-0.144862	0.299138	-0.138388	0.24424	-0.109985	0.198165	-0.0830628	0.171278	0.00414254	0.157695	-0.00195193	0.110336	-0.11159	0.112918	-0.129469	-0.00209157	-0.130755	0.0245859	-0.0507935	0.0182589	-0.0427534	0.02379	-0.00355616	0.0425991	0.0212008	0.0530623	0.019096	0.0938743	0.0918003	-0.0897514	0.0434111	-0.0984281	0.074874	-0.119024	0.0207589	-0.0156774	0.114721	-0.0935442	-0.0602787	-0.185022	0.0890567	-0.190639	0.0742981	-0.249355	0.077871
Stromboli	15.21498	38.80691	f	0.318748	-0.142764	0.302356	-0.136303	0.221623	-0.0971946	0.184514	-0.0848977	0.173536	0.00625526	0.159335	-0.00242341	0.116269	-0.116851	0.118771	-0.134154	-0.00112437	-0.144873	0.0243809	-0.0616915	0.0129136	-0.0434772	0.0165591	-0.00762001	0.038759	0.0220887	0.0566876	0.020266	0.0994957	0.105951	-0.0879928	0.0434994	-0.0926859	0.0759423	-0.117933	0.0215035	-0.017666	0.122124	-0.097365	-0.0748865	-0.178629	0.0900075	-0.187566	0.075466	-0.246902	0.0735071
Stromboli	15.21621	38.80645	m	0.324488	-0.153312	0.302998	-0.141681	0.237296	-0.108497	0.187723	-0.0817701	0.172756	0.0018338	0.155292	-0.0115406	0.11166	-0.106087	0.112034	-0.127153	0.00452218	-0.124843	0.0274606	-0.051736	0.0130888	-0.0374505	0.0157076	-0.00684879	0.0447522	0.0189529	0.0614055	0.0186158	0.0963478	0.0921462	-0.0959154	0.0491235	-0.10454	0.0839512	-0.13032	0.0284949	-0.016423	0.117753	-0.0962808	-0.0610929	-0.172811	0.0955961	-0.1815	0.0745802	-0.264817	0.0672038
Stromboli	15.21614	38.80645	m	0.321203	-0.148945	0.301916	-0.140671	0.220911	-0.100591	0.186931	-0.0822065	0.172267	0.00781997	0.154533	-0.00512551	0.111229	-0.11139	0.111957	-0.12921	0.00282801	-0.133396	0.0337208	-0.0560623	0.0178327	-0.0469625	0.0181242	-0.00369741	0.0409174	0.0299143	0.0602046	0.02164	0.100557	0.0926315	-0.0999879	0.0439286	-0.103649	0.0797547	-0.121489	0.0257486	-0.0117773	0.116464	-0.0895581	-0.0701631	-0.184848	0.0909913	-0.191743	0.0749186	-0.258063	0.07825
Stromboli	15.21498	38.80691	m	0.328549	-0.147416	0.308595	-0.143421	0.230289	-0.0967321	0.186439	-0.0785516	0.168006	0.008033	0.153354	-0.00600251	0.111871	-0.110744	0.109895	-0.131591	0.000965841	-0.126871	0.0305159	-0.0518475	0.0172771	-0.0435809	0.0257353	-0.0135331	0.0484206	0.0186712	0.0619888	0.013879	0.0938871	0.0914843	-0.0895675	0.0422724	-0.098715	0.0788974	-0.12887	0.0270686	-0.0145207	0.116487	-0.0925022	-0.0626189	-0.174589	0.0846897	-0.180507	0.0740328	-0.261545	0.0845214
Stromboli	15.21575	38.80735	m	0.334903	-0.139575	0.313429	-0.130821	0.220693	-0.0954226	0.193898	-0.083625	0.173606	0.00742881	0.155541	-0.00871825	0.109681	-0.116656	0.115373	-0.137566	-0.00551284	-0.139027	0.0207609	-0.049897	0.0112583	-0.0479916	0.00405688	-0.00503208	0.0379034	0.0232717	0.0464533	0.016615	0.0900186	0.0958529	-0.0879191	0.031697	-0.0998718	0.0756091	-0.122329	0.0178388	-0.0126105	0.11396	-0.0883514	-0.073982	-0.19319	0.0883899	-0.197948	0.0769881	-0.254777	0.0794871
Stromboli	15.21575	38.80735	m	0.33882	-0.144561	0.314591	-0.138658	0.224811	-0.0936006	0.189482	-0.0776472	0.168146	0.004359	0.150072	-0.00364173	0.107157	-0.105776	0.108981	-0.124921	-0.00233664	-0.132629	0.0297297	-0.0585754	0.0132277	-0.04759	0.0155969	-0.0116236	0.0404854	0.0110329	0.0620926	0.00729564	0.0938624	0.0895315	-0.103655	0.0436667	-0.106687	0.0805674	-0.128065	0.0311984	-0.0214221	0.113323	-0.0974968	-0.0716624	-0.174905	0.0919385	-0.181879	0.0738867	-0.251806	0.0778502
Stromboli	15.21582	38.80867	m	0.333346	-0.140998	0.315412	-0.131675	0.225737	-0.097899	0.217473	-0.0929741	0.163329	0.0086722	0.146797	-0.00715114	0.103173	-0.100517	0.107917	-0.126015	-0.00550335	-0.131625	0.0300299	-0.0509178	0.013325	-0.0491567	0.0173744	-0.0171538	0.0381288	0.0130881	0.0562405	0.0118543	0.08386	0.0879903	-0.0921673	0.0396611	-0.0856564	0.0693777	-0.11802	0.0187397	-0.0183014	0.112273	-0.106252	-0.0683048	-0.179906	0.0853943	-0.190283	0.0702734	-0.254992	0.084527
Stromboli	15.22067	38.81017	f	0.322885	-0.142876	0.308021	-0.137006	0.192492	-0.0853158	0.192492	-0.0853158	0.175227	0.0104466	0.160349	-0.000354492	0.109787	-0.114307	0.111797	-0.13481	-0.00423743	-0.147102	0.0278318	-0.055662	0.00981568	-0.0475362	0.0120998	-0.0110414	0.0407428	0.0256561	0.0637184	0.0211306	0.105013	0.0988198	-0.0899097	0.0428898	-0.092585	0.0757842	-0.117642	0.017456	-0.00580216	0.130455	-0.0999284	-0.0810103	-0.199814	0.0857887	-0.199814	0.0857887	-0.236309	0.0880728
Stromboli	15.22102	38.81026	m	0.335033	-0.151267	0.311675	-0.142277	0.230576	-0.101506	0.186938	-0.0819362	0.162566	0.00450771	0.148767	-0.00651833	0.105121	-0.104698	0.106914	-0.123267	0.000108616	-0.130862	0.0285067	-0.0514743	0.0128537	-0.0392845	0.0109396	-0.0114215	0.0367871	0.026101	0.0585958	0.0170905	0.0978576	0.0950715	-0.0982459	0.0444746	-0.10175	0.0754155	-0.121198	0.0224833	-0.020095	0.11057	-0.0906503	-0.0623304	-0.170091	0.0884648	-0.179122	0.0682051	-0.255047	0.0687604
Stromboli	15.22102	38.81017	m	0.319305	-0.13921	0.295947	-0.134393	0.227178	-0.0935629	0.227178	-0.0935629	0.164531	-0.00299532	0.155467	-0.0135314	0.109068	-0.1044	0.115064	-0.123004	0.0032419	-0.130085	0.0327846	-0.0509936	0.0021417	-0.0454095	0.0112536	-0.00924543	0.0344293	0.0233751	0.0580324	0.0152914	0.0971145	0.0898424	-0.0971914	0.0437182	-0.104168	0.0753893	-0.126624	0.0244258	-0.0111324	0.113911	-0.0908625	-0.0668461	-0.182033	0.0885982	-0.186067	0.0810679	-0.261709	0.0734184
Stromboli	15.22294	38.80985	f	0.331212	-0.149207	0.316087	-0.14145	0.22358	-0.0958158	0.183587	-0.0786616	0.171901	0.00426038	0.15525	-0.00656186	0.112451	-0.113172	0.1171	-0.130787	-0.00479386	-0.13591	0.0267945	-0.0506569	0.0081579	-0.0447134	0.00679061	-0.00761292	0.0346518	0.0245659	0.0541375	0.0212848	0.0920149	0.0986663	-0.0884361	0.0432884	-0.100395	0.0793671	-0.127911	0.0206797	-0.018783	0.123735	-0.0992866	-0.0735105	-0.175618	0.0872244	-0.182526	0.0747616	-0.253215	0.0738403
Stromboli	15.22349	38.80977	m	0.32604	-0.149042	0.306957	-0.142595	0.221982	-0.104491	0.193686	-0.0877668	0.172418	0.00504886	0.156919	-0.00710003	0.112044	-0.10447	0.114486	-0.127143	-0.00197722	-0.13079	0.03164	-0.0500558	0.0129658	-0.0382264	0.0113413	-0.00478785	0.039565	0.0213863	0.0612581	0.0164071	0.0953626	0.08711	-0.0902686	0.0445739	-0.102087	0.0808689	-0.129583	0.0259051	-0.00747375	0.120324	-0.0945303	-0.060878	-0.174101	0.0867551	-0.180138	0.0730548	-0.256638	0.0747009
Stromboli	15.2172	38.7731	m	0.315243	-0.151547	0.302125	-0.145809	0.223734	-0.0991107	0.184672	-0.0801859	0.171162	0.00661556	0.155153	-0.00476645	0.108963	-0.111417	0.114052	-0.133406	0.014712	-0.137754	0.0323072	-0.0544463	0.0106301	-0.0472627	0.0107233	-0.00501874	0.0362067	0.0311751	0.0590173	0.0202783	0.100002	0.0961131	-0.0870779	0.0414372	-0.0929882	0.0794128	-0.113382	0.0212294	-0.0135664	0.111777	-0.0818857	-0.0633283	-0.185434	0.0950302	-0.194908	0.0702184	-0.244266	0.0803174
Stromboli	15.21725	38.77337	m	0.309495	-0.142615	0.288907	-0.136547	0.212623	-0.0916908	0.184751	-0.0848565	0.167348	0.0131476	0.153253	-0.00139643	0.107831	-0.111845	0.109791	-0.138476	0.0065337	-0.144063	0.0358313	-0.0592084	0.0200242	-0.0488795	0.0183351	-0.0114461	0.0477875	0.0214079	0.0683754	0.0153407	0.0954182	0.103465	-0.0840623	0.0404929	-0.0957858	0.0854811	-0.125804	0.0184637	-0.00301201	0.127261	-0.0863019	-0.0836006	-0.167855	0.100436	-0.179719	0.0700616	-0.257855	0.0644286
Stromboli	15.21725	38.77337	m	0.311545	-0.14369	0.296645	-0.135047	0.216569	-0.095638	0.185478	-0.0800516	0.17624	0.0101709	0.158207	-0.00295768	0.115187	-0.112495	0.121443	-0.136037	0.0051609	-0.14425	0.033072	-0.0581166	0.00919128	-0.0506962	0.0124646	-0.00755943	0.0362171	0.030743	0.0669009	0.0181503	0.105424	0.093532	-0.0884985	0.0396776	-0.0976083	0.0841772	-0.124564	0.0134203	-0.0113932	0.134036	-0.0982486	-0.0790504	-0.182111	0.100113	-0.195589	0.0647346	-0.251109	0.0693708
Vulcano	14.95541	38.40383	f	0.331311	-0.143426	0.312181	-0.136436	0.22372	-0.0940546	0.150126	-0.0660467	0.175111	0.0133464	0.157813	-0.00156966	0.115826	-0.113423	0.11181	-0.135427	-0.00936564	-0.147708	0.0213691	-0.062368	0.00362758	-0.0509676	0.0146335	-0.00983365	0.0402597	0.0315468	0.0609253	0.0201957	0.100481	0.102759	-0.100243	0.0379524	-0.100933	0.0788891	-0.129187	0.019915	-0.00527736	0.130225	-0.0981718	-0.0848578	-0.184441	0.0877181	-0.187266	0.0818207	-0.236926	0.0780585
Vulcano	14.95288	38.40233	f	0.329497	-0.148434	0.312909	-0.139496	0.22287	-0.0967738	0.1795	-0.0781905	0.18032	0.0102539	0.164071	-0.0054159	0.115503	-0.114716	0.115632	-0.136441	-0.00719422	-0.141017	0.0195689	-0.0506881	-0.000819042	-0.0492714	0.00623363	-0.00674005	0.0365569	0.0345841	0.0531445	0.0256466	0.0951585	0.105492	-0.100603	0.0478025	-0.101361	0.078175	-0.123744	0.0272852	-0.0131748	0.120805	-0.097782	-0.070805	-0.181995	0.0911532	-0.191141	0.0774483	-0.250341	0.0745965
Vulcano	14.96644	38.40281	m	0.327768	-0.146644	0.311989	-0.141212	0.220452	-0.0958342	0.18516	-0.081164	0.166386	0.00346109	0.15578	-0.00171273	0.108665	-0.116605	0.110809	-0.128689	0.00290227	-0.138188	0.0331293	-0.0540425	0.00759365	-0.0439914	0.0140229	-0.00334146	0.0422185	0.0272943	0.0647608	0.0195343	0.103192	0.0945524	-0.100795	0.0513118	-0.109628	0.0732625	-0.129583	0.0372686	-0.0143232	0.10475	-0.0822422	-0.0559294	-0.182576	0.0920709	-0.191814	0.0725588	-0.252087	0.0769183
Vulcano	14.94471	38.40627	m	0.328188	-0.139132	0.317475	-0.133776	0.226623	-0.098309	0.187377	-0.0781156	0.169031	0.00337486	0.156464	-0.00487929	0.109034	-0.110384	0.113203	-0.124035	-0.0118052	-0.136985	0.0214742	-0.0543661	0.00973989	-0.0492814	0.0193458	-0.0133912	0.0455211	0.0197906	0.0572554	0.014706	0.0975379	0.0915315	-0.100269	0.0439582	-0.10619	0.0724487	-0.127175	0.0258867	-0.013717	0.111199	-0.0900287	-0.070838	-0.19183	0.0841565	-0.19183	0.0841565	-0.243893	0.0867377
Vulcano	14.9442	38.4064	m	0.311641	-0.142057	0.293644	-0.132146	0.21688	-0.0969069	0.181694	-0.0798743	0.178955	0.0131133	0.160853	-0.00271938	0.113798	-0.122234	0.113068	-0.140597	-0.00584659	-0.147822	0.032731	-0.0564773	0.00735176	-0.0471915	-0.00279466	-0.00172803	0.044573	0.0331716	0.0705782	0.0165042	0.108165	0.106049	-0.0719941	0.0387275	-0.0915045	0.0799655	-0.119805	0.0158002	-0.00785471	0.125377	-0.0911395	-0.0727011	-0.193934	0.094155	-0.202046	0.0751663	-0.248762	0.0797831
Vulcano	14.94352	38.40665	f	0.334657	-0.145525	0.311762	-0.135185	0.220514	-0.0984125	0.190928	-0.0848648	0.1818	0.00306349	0.165874	-0.00639351	0.12407	-0.117384	0.122577	-0.135025	-0.019657	-0.133316	0.0103687	-0.0508607	-0.0037332	-0.0472667	-0.000361277	-0.00457419	0.0336479	0.0228009	0.046699	0.0209764	0.0894438	0.106197	-0.092605	0.0459678	-0.0963115	0.0844571	-0.126946	0.0231826	-0.0152969	0.125383	-0.0970251	-0.0715469	-0.184572	0.0799195	-0.184572	0.0799195	-0.245292	0.0773736
Vulcano	14.94454	38.40627	m	0.325202	-0.147354	0.305839	-0.14071	0.227215	-0.101306	0.181488	-0.082189	0.180182	0.010188	0.165488	0.00108659	0.119678	-0.113697	0.120966	-0.134924	-0.00733268	-0.14662	0.01364	-0.0573867	0.000225371	-0.0521413	-0.00398681	0.00116123	0.031579	0.0367446	0.0484935	0.0285842	0.0972277	0.111293	-0.0870426	0.0395145	-0.101983	0.0827835	-0.125295	0.0192101	-0.00926746	0.130045	-0.10171	-0.0763106	-0.183047	0.0850962	-0.185962	0.0815963	-0.24323	0.0783163
Vulcano	14.94421	38.40635	m	0.327749	-0.137022	0.313461	-0.134542	0.224411	-0.0958882	0.179385	-0.0759547	0.17027	0.00424077	0.153503	-0.00756835	0.11258	-0.108692	0.114319	-0.125617	-0.00958564	-0.136152	0.0237955	-0.0555382	0.0111421	-0.0476285	0.0179463	-0.0114069	0.0430457	0.0174845	0.0581246	0.0115781	0.10358	0.089924	-0.10105	0.0412745	-0.105951	0.0719081	-0.125094	0.0234552	-0.0110953	0.117613	-0.0946786	-0.0677086	-0.179185	0.0889438	-0.18488	0.0760794	-0.255742	0.0828336
Vulcano	14.95103	38.40468	m	0.320481	-0.139617	0.307057	-0.132931	0.21736	-0.0947882	0.179874	-0.0765238	0.180893	0.0075561	0.167338	-0.00734969	0.118919	-0.116037	0.119282	-0.139919	-0.0118858	-0.153856	0.0192073	-0.0537003	-0.0015782	-0.0462069	-0.0036051	-0.00351646	0.0344564	0.0310553	0.0557361	0.0212725	0.0994456	0.107379	-0.0841449	0.0366027	-0.0902563	0.0760155	-0.122388	0.0139718	-0.0106741	0.129134	-0.0980428	-0.0766132	-0.19252	0.0946735	-0.198218	0.0766716	-0.249259	0.0800302
Vulcano	14.95272	38.40071	m	0.32564	-0.148077	0.313267	-0.142613	0.22384	-0.0985241	0.183322	-0.0812301	0.171928	0.00472599	0.152871	-0.00404163	0.107936	-0.104885	0.116122	-0.128881	-0.00254169	-0.137419	0.0317271	-0.0548446	0.0140969	-0.0472586	0.0153564	-0.00685305	0.0493792	0.0226801	0.0645124	0.0193938	0.101917	0.0945896	-0.0975409	0.0420057	-0.105782	0.0740187	-0.126419	0.0263852	-0.0145301	0.121837	-0.101375	-0.0711936	-0.184208	0.0882724	-0.18787	0.0826961	-0.249567	0.0859653
Vulcano	14.9515	38.40515	m	0.324986	-0.140366	0.301345	-0.133313	0.216806	-0.0962854	0.181908	-0.0783349	0.182039	0.00697014	0.166256	-0.00254523	0.115463	-0.117968	0.115037	-0.138466	-0.00812005	-0.14411	0.0264647	-0.0587008	0.000465919	-0.046677	0.00471632	-1.01E-05	0.0373231	0.0296625	0.0552079	0.0219086	0.0971208	0.104705	-0.0880214	0.0371877	-0.09624	0.0759109	-0.123686	0.0182421	-0.0107842	0.122532	-0.0928485	-0.0767291	-0.179718	0.0850273	-0.183202	0.0752565	-0.254381	0.0841174
Vulcano	14.98831	38.39564	m	0.326372	-0.141171	0.308756	-0.134432	0.225988	-0.097057	0.182129	-0.0784672	0.174963	0.00254103	0.160702	-0.0128929	0.118411	-0.109239	0.114245	-0.129231	-0.00160276	-0.132817	0.0304653	-0.0537281	0.0099199	-0.0480961	0.017342	-0.0101312	0.0420211	0.0176107	0.0631201	0.0105136	0.098672	0.0892444	-0.0982798	0.0432946	-0.102025	0.0753657	-0.125011	0.0298463	-0.0192602	0.113334	-0.0895819	-0.0639242	-0.191695	0.0866928	-0.192965	0.0811902	-0.256782	0.0905648
Vulcano	14.98823	38.39649	m	0.333919	-0.135408	0.311334	-0.127377	0.21885	-0.0956485	0.173283	-0.0774385	0.171135	0.0121037	0.159763	-0.00443709	0.108552	-0.111634	0.110382	-0.133502	-0.00826584	-0.134379	0.0265641	-0.0646372	0.012568	-0.0550151	0.0152713	-0.0156515	0.0479545	0.0237125	0.0658471	0.0170328	0.101154	0.0901938	-0.0970149	0.0390585	-0.09956	0.0707879	-0.124688	0.020609	-0.00993879	0.108483	-0.0912085	-0.064241	-0.183456	0.0741268	-0.178605	0.0839081	-0.259877	0.0910641
Vulcano	14.98966	38.39525	m	0.331988	-0.145892	0.316314	-0.137117	0.221043	-0.0973991	0.186578	-0.0803214	0.173098	0.00846633	0.157146	-0.00192348	0.112853	-0.109044	0.112576	-0.128209	-0.00769961	-0.133721	0.0226309	-0.0605921	0.00648338	-0.0487014	0.0179421	-0.00871564	0.0419599	0.0220218	0.0589557	0.0150406	0.0961286	0.0955828	-0.0979128	0.0406255	-0.106704	0.0775368	-0.128732	0.0231977	-0.0129658	0.110891	-0.0927352	-0.0669522	-0.178316	0.087381	-0.181807	0.0788831	-0.247425	0.091231
Vulcano	14.9882	38.3965	f	0.33018	-0.144364	0.312481	-0.13842	0.215412	-0.0935387	0.184256	-0.0800628	0.170311	0.0191542	0.156951	0.00834908	0.0990199	-0.115849	0.101131	-0.134399	-0.0101688	-0.147066	0.0237916	-0.0569868	0.00609342	-0.0510428	0.0125788	-0.00896619	0.0410029	0.0287544	0.0582753	0.0187828	0.100078	0.105996	-0.0730468	0.0285959	-0.0969812	0.0718528	-0.119905	0.00911499	-0.0100416	0.123749	-0.102031	-0.0721909	-0.18675	0.0894899	-0.187815	0.079421	-0.25152	0.0739392
Vulcano	14.98833	38.39639	m	0.326217	-0.136563	0.305003	-0.128044	0.229223	-0.0999536	0.192287	-0.0836718	0.171173	0.0130935	0.158181	-0.00621311	0.111375	-0.114719	0.108085	-0.132348	-0.00848004	-0.150304	0.0263535	-0.0599535	0.000929045	-0.0538681	0.00875827	-0.00328224	0.0371768	0.0311209	0.0641469	0.0175034	0.0952964	0.0967366	-0.0965569	0.0448066	-0.0940565	0.0754608	-0.12435	0.0180671	-0.00436211	0.123381	-0.0990266	-0.0762643	-0.18717	0.0839818	-0.189078	0.0795087	-0.243348	0.0762209
Vulcano	14.98733	38.39669	m	0.330868	-0.143989	0.318714	-0.141482	0.223697	-0.0986146	0.181142	-0.0763332	0.173833	0.00805529	0.156468	-0.00664166	0.109594	-0.11101	0.111584	-0.131569	-0.00131455	-0.136112	0.0190391	-0.0495374	0.00548442	-0.0477796	0.0121588	-0.00636611	0.0368853	0.0248838	0.0505381	0.0195745	0.100446	0.0913278	-0.10091	0.0466648	-0.103096	0.0743273	-0.12668	0.0274704	-0.0138895	0.113047	-0.0905668	-0.0703387	-0.181622	0.0863733	-0.18628	0.074871	-0.249654	0.0788057
Vulcano	14.96252	38.42956	f	0.319599	-0.143895	0.301958	-0.135849	0.215996	-0.0977102	0.180636	-0.0794526	0.17947	0.0137797	0.160593	-0.00424891	0.110153	-0.110173	0.113481	-0.142591	-0.0120142	-0.151419	0.0280588	-0.0588807	0.00391849	-0.0510676	0.00879024	-0.00534087	0.0400462	0.0304838	0.0600087	0.018183	0.100082	0.110721	-0.0925687	0.0387549	-0.0962075	0.0798388	-0.124445	0.0202613	-0.0111018	0.126267	-0.0927167	-0.0783852	-0.183328	0.0897373	-0.187273	0.0787504	-0.245688	0.0744916
Vulcano	14.96282	38.42963	f	0.32958	-0.148416	0.310407	-0.13986	0.226567	-0.0971691	0.189406	-0.0824706	0.174448	0.00900536	0.16054	-0.00231358	0.114031	-0.114979	0.112101	-0.132396	-0.00877025	-0.139325	0.0189599	-0.0463588	0.00575414	-0.0438577	0.00724681	-0.00419634	0.0393188	0.0250224	0.0512961	0.0189237	0.0969701	0.0997371	-0.0897996	0.0409955	-0.100986	0.0729354	-0.122398	0.0219992	-0.015301	0.117991	-0.0887492	-0.0617995	-0.201851	0.0893026	-0.201851	0.0893026	-0.240371	0.0823716
Vulcano	14.96255	38.42929	f	0.323526	-0.14683	0.305104	-0.137466	0.222029	-0.0963036	0.184832	-0.079524	0.175	0.0107565	0.155709	0.00418564	0.114053	-0.115007	0.114077	-0.137137	-0.00612502	-0.145585	0.0237029	-0.0584491	0.0150199	-0.0508455	0.0107256	-0.00782907	0.0485792	0.0235471	0.0609702	0.0253306	0.0975334	0.105215	-0.0966156	0.0437536	-0.0991265	0.074379	-0.123862	0.0265519	-0.0136568	0.113241	-0.0906554	-0.0679529	-0.187835	0.0843768	-0.188539	0.0804811	-0.245002	0.0685598
Vulcano	14.96257	38.42964	f	0.323578	-0.150977	0.307651	-0.142492	0.226129	-0.103602	0.183657	-0.0809727	0.177013	0.00890431	0.157199	0.00582918	0.109359	-0.109549	0.119513	-0.133135	-0.00279905	-0.145218	0.0220494	-0.0516707	0.00694908	-0.0458974	0.00622394	-0.00461437	0.0377013	0.0331437	0.0509159	0.023831	0.102426	0.107717	-0.0983036	0.0465329	-0.102916	0.076255	-0.122238	0.0229323	-0.0163609	0.127837	-0.10061	-0.0772003	-0.180652	0.0881354	-0.188311	0.0694956	-0.245637	0.0727741
Vulcano	14.95659	38.38252	f	0.335193	-0.1483	0.32047	-0.140573	0.233726	-0.104065	0.178648	-0.0759126	0.175233	0.00774808	0.160411	-0.00475289	0.110042	-0.130791	0.108235	-0.109188	-0.0176707	-0.14301	0.02159	-0.052452	-0.00213533	-0.041128	-0.00056015	0.00123281	0.0318365	0.0300481	0.0503724	0.0195697	0.0929159	0.110658	-0.10531	0.0449369	-0.102674	0.0807323	-0.130295	0.0223722	-0.0174378	0.126508	-0.107814	-0.0750496	-0.183798	0.0928853	-0.190463	0.0715972	-0.240765	0.0702046
Vulcano	14.95597	38.38248	f	0.326563	-0.143778	0.310772	-0.137074	0.230513	-0.101569	0.179222	-0.0754946	0.175137	0.00436903	0.153267	-0.0100007	0.1135	-0.135758	0.107082	-0.108663	-0.00396686	-0.138933	0.0269375	-0.0560039	0.00387619	-0.0512314	0.00751405	-0.000450734	0.0373932	0.0277215	0.0584664	0.0216426	0.102549	0.101845	-0.0819468	0.0403943	-0.0929076	0.0787361	-0.121085	0.00898481	-0.0120761	0.129002	-0.0992204	-0.0762759	-0.179928	0.0898736	-0.189301	0.0694822	-0.254623	0.0692583
Vulcano	14.95467	38.38312	m	0.333174	-0.147768	0.317069	-0.14061	0.22808	-0.0988303	0.191287	-0.0838114	0.171372	0.000554764	0.157979	-0.00521227	0.11233	-0.109246	0.112577	-0.128049	-0.00881588	-0.134473	0.0230944	-0.0486634	0.00828347	-0.043267	0.00178819	0.00620449	0.0380872	0.0287915	0.0528981	0.0233951	0.0995087	0.0928789	-0.0957765	0.043043	-0.0987348	0.0747713	-0.123032	0.0284531	-0.011794	0.111493	-0.0933577	-0.063663	-0.17948	0.0887044	-0.190162	0.070012	-0.256096	0.0785486
Vulcano	14.95458	38.38436	f	0.331177	-0.150679	0.317166	-0.143542	0.225588	-0.0960333	0.178067	-0.0744099	0.179231	0.0123694	0.16112	-0.00121662	0.108498	-0.111281	0.11191	-0.136691	-0.0169525	-0.143789	0.0218198	-0.0507731	-0.00763989	-0.0452358	-0.0057271	0.00414699	0.0351819	0.0388308	0.058942	0.0280191	0.103789	0.107611	-0.0887814	0.0447315	-0.10008	0.093527	-0.13374	0.0189968	-0.0108004	0.128535	-0.107893	-0.0798191	-0.189521	0.0827038	-0.189521	0.0827038	-0.243004	0.0638936
Vulcano	14.98355	38.37962	m	0.339294	-0.143838	0.315972	-0.13644	0.219004	-0.0942676	0.178751	-0.0795064	0.172369	0.00471797	0.155201	-0.0116095	0.114467	-0.107373	0.113461	-0.130729	-0.00944568	-0.137676	0.0238245	-0.0569692	0.00578929	-0.0500406	0.00589418	-0.00981934	0.0347425	0.0270525	0.0560564	0.0150373	0.0968221	0.0961444	-0.0948875	0.0404183	-0.103282	0.07793	-0.125407	0.0207461	-0.0163437	0.117907	-0.0949335	-0.0712107	-0.177299	0.0844968	-0.184094	0.070979	-0.249477	0.0847726
Vulcano	14.98355	38.37968	m	0.324865	-0.141882	0.305599	-0.131661	0.227857	-0.0985086	0.184908	-0.0809886	0.172442	0.0044799	0.16532	-0.00620387	0.114469	-0.116745	0.113436	-0.127322	-0.00746633	-0.133913	0.0248674	-0.0557792	0.0162849	-0.0526812	0.0184206	-0.0124396	0.0482269	0.0246332	0.0564534	0.0186862	0.0954469	0.0875964	-0.0991716	0.0468159	-0.0979614	0.070391	-0.12353	0.0232401	-0.0132769	0.104367	-0.0863131	-0.0609813	-0.185532	0.0850966	-0.187882	0.0801821	-0.260602	0.0817473
Vulcano	14.983564	38.379709	f	0.335757	-0.146924	0.312445	-0.137197	0.222637	-0.0976205	0.178425	-0.0768049	0.177102	0.00769846	0.162617	-0.0049428	0.112622	-0.11909	0.118031	-0.137663	-0.0118372	-0.14427	0.0164193	-0.0513172	-0.000708046	-0.0412762	-0.00226016	-0.00589001	0.033272	0.0269185	0.0500639	0.0185964	0.10029	0.108698	-0.0899721	0.0412336	-0.100769	0.0828457	-0.123408	0.015972	-0.0157426	0.122636	-0.094267	-0.0693483	-0.187956	0.0952749	-0.19458	0.0743533	-0.24441	0.0690903
Vulcano	14.983564	38.379709	f	0.33425	-0.142802	0.317451	-0.136281	0.222679	-0.0977219	0.188373	-0.0834616	0.171424	0.0116413	0.158486	0.00169382	0.105592	-0.116039	0.107786	-0.131035	-0.00796329	-0.140441	0.0188746	-0.0549102	0.003232	-0.0517846	0.00703397	-0.00646466	0.0391759	0.0292682	0.0571325	0.0193506	0.0998684	0.102717	-0.101788	0.0450919	-0.108354	0.0746341	-0.128234	0.0191714	-0.0130858	0.119337	-0.0960332	-0.072776	-0.179444	0.0821928	-0.181488	0.0744993	-0.248281	0.0788574
Vulcano	14.98355	38.37968	m	0.324965	-0.141605	0.30357	-0.132113	0.221765	-0.0946655	0.186267	-0.0786109	0.174102	0.00618657	0.16043	-0.00924475	0.114896	-0.113408	0.113998	-0.128292	-4.63E-05	-0.134885	0.0281431	-0.0560368	0.00911786	-0.0461019	0.0162134	-0.00859891	0.0430762	0.0215605	0.0581426	0.0164045	0.10214	0.0926877	-0.091687	0.0405284	-0.106624	0.0745277	-0.126506	0.0168535	-0.00970432	0.110419	-0.0909407	-0.068477	-0.182594	0.0873124	-0.18775	0.072246	-0.260685	0.0819185
Vulcano	14.98376	38.37971	f	0.323204	-0.146479	0.307715	-0.140646	0.225803	-0.099847	0.173412	-0.0745883	0.174254	0.00689602	0.1562	-0.00288565	0.109555	-0.109126	0.113515	-0.133831	-0.00527271	-0.141048	0.0304465	-0.0550127	0.00914814	-0.0469913	0.0169558	-0.00571476	0.0408566	0.0283953	0.0617904	0.0194058	0.103444	0.106523	-0.0925534	0.0410559	-0.100122	0.0825964	-0.126726	0.0207633	-0.0104657	0.123999	-0.100223	-0.0732309	-0.188383	0.0859909	-0.190093	0.0755807	-0.250883	0.0697342
Vulcano	14.98355	38.37962	f	0.331722	-0.14198	0.314078	-0.132786	0.223464	-0.100487	0.182788	-0.0806868	0.177223	0.0109201	0.158917	-0.00512872	0.110407	-0.115915	0.113186	-0.12955	-0.0106467	-0.142152	0.0167311	-0.0581908	0.000351144	-0.0525057	0.00503546	-0.00965298	0.0385046	0.0286302	0.0518087	0.0187876	0.0971956	0.101005	-0.0937784	0.0428656	-0.101249	0.0779846	-0.127748	0.0178189	-0.0121909	0.12532	-0.09857	-0.0783915	-0.182182	0.0851089	-0.186887	0.0770102	-0.242543	0.0783008
Vulcano	14.974534	38.38352	m	0.324266	-0.145599	0.310185	-0.138113	0.220379	-0.0974449	0.181696	-0.0798989	0.176471	0.0122793	0.157514	-0.00236952	0.110594	-0.108849	0.105035	-0.130574	-0.000247918	-0.139102	0.0330684	-0.0616018	0.009425	-0.0530417	0.0134316	-0.00441364	0.0431324	0.034429	0.06405	0.0228591	0.102027	0.0910807	-0.104244	0.0408463	-0.10703	0.0703413	-0.126059	0.0214121	-0.0154802	0.119542	-0.0966665	-0.0675799	-0.17971	0.0822244	-0.184745	0.072245	-0.247854	0.0784098
Vulcano	14.97435	38.38321	m	0.329811	-0.141569	0.312365	-0.132428	0.220399	-0.094559	0.172265	-0.0758476	0.175932	0.00747517	0.159943	-0.00468037	0.110834	-0.112659	0.114389	-0.135389	-0.00689231	-0.135954	0.0335323	-0.0614224	0.00725983	-0.053945	0.0114085	-0.0100189	0.0432621	0.028528	0.0700933	0.0142091	0.10014	0.0933653	-0.099774	0.0425074	-0.103008	0.0751696	-0.127788	0.0262564	-0.0126654	0.113776	-0.095357	-0.0681755	-0.184024	0.0898745	-0.188643	0.0736474	-0.248903	0.0791036
Vulcano	14.974379	38.383083	m	0.333636	-0.147265	0.31346	-0.141309	0.226512	-0.101282	0.174157	-0.0753508	0.171275	0.00775324	0.15687	-0.00493711	0.109635	-0.115881	0.111496	-0.135037	-0.00428456	-0.134864	0.0258095	-0.0558893	0.00924383	-0.0483491	0.0121435	-0.0047207	0.0448303	0.0275255	0.0630682	0.0181361	0.0990422	0.0946972	-0.0986232	0.0460348	-0.106043	0.0810036	-0.129616	0.0264121	-0.0104831	0.113972	-0.0907131	-0.0634453	-0.182227	0.082363	-0.183866	0.0778561	-0.254767	0.0789499
Vulcano	14.97343	38.38318	f	0.335706	-0.144799	0.312678	-0.136438	0.228092	-0.101994	0.18084	-0.0807196	0.175077	0.0049907	0.156283	-0.00870565	0.111928	-0.112639	0.116162	-0.134696	-0.00116594	-0.135717	0.0203599	-0.0479029	0.0112845	-0.045224	0.00995371	-0.00605018	0.039499	0.0215672	0.0496083	0.016434	0.0946789	0.0946606	-0.0948203	0.043731	-0.0984749	0.0747014	-0.12482	0.0274814	-0.0111556	0.114375	-0.0930574	-0.0667827	-0.187031	0.0894129	-0.191292	0.0789485	-0.24093	0.0818789
Vulcano	14.973278	38.383171	m	0.330821	-0.142434	0.312156	-0.136989	0.219235	-0.0981663	0.182477	-0.0785076	0.169642	0.00545703	0.153621	-0.00793884	0.107211	-0.10917	0.109574	-0.126936	0.000493746	-0.136019	0.0254994	-0.0605124	0.0141311	-0.0566003	0.0148425	-0.0133221	0.0463274	0.0265385	0.0589384	0.0200797	0.102213	0.0894628	-0.0981457	0.0472399	-0.104915	0.0730425	-0.12475	0.0281947	-0.0118753	0.116987	-0.0930281	-0.0686264	-0.173583	0.0895005	-0.178174	0.0785287	-0.258104	0.0897337
Vulcano	14.96792	38.39223	m	0.322674	-0.145891	0.310936	-0.140448	0.227739	-0.100867	0.168283	-0.0750708	0.171021	0.00789757	0.158808	-0.00108856	0.113188	-0.11406	0.114841	-0.129642	-0.00881534	-0.134228	0.033425	-0.0579804	0.009831	-0.0507014	0.0181494	-0.00655759	0.0444722	0.0250749	0.0641338	0.0190091	0.0896376	0.0914757	-0.0955312	0.0394461	-0.102974	0.0765265	-0.125516	0.0281575	-0.0157985	0.113734	-0.0900847	-0.0690712	-0.170772	0.0903202	-0.177309	0.0782577	-0.258295	0.0863476
Vulcano	14.96642	38.39185	m	0.324321	-0.154402	0.307196	-0.145065	0.220386	-0.101378	0.181041	-0.0824319	0.165108	0.0070344	0.154836	-0.00365689	0.111272	-0.112181	0.11078	-0.131054	0.00191214	-0.13242	0.035326	-0.056302	0.0150631	-0.0483299	0.0230719	-0.00814868	0.0453151	0.0307655	0.0597342	0.0233593	0.0955594	0.0967955	-0.0955282	0.0428456	-0.104731	0.081132	-0.123898	0.0280081	-0.0147482	0.111595	-0.0808622	-0.0608551	-0.180566	0.0910351	-0.185746	0.0800732	-0.253596	0.0816351
Vulcano	14.96801	38.39261	m	0.31366	-0.146762	0.298376	-0.138415	0.230417	-0.102929	0.183816	-0.0835797	0.171759	0.00155904	0.159291	-0.00935978	0.119094	-0.113942	0.118799	-0.134436	0.00535775	-0.1325	0.032312	-0.0505306	0.0164967	-0.0453906	0.0221492	-0.00659779	0.0454732	0.025391	0.059938	0.0191182	0.096608	0.0977337	-0.0922188	0.0447173	-0.0989128	0.0768348	-0.117975	0.0249534	-0.0174089	0.11023	-0.0868706	-0.059853	-0.183008	0.0909626	-0.189376	0.0782579	-0.257899	0.0787589
Vulcano	14.96683	38.39174	f	0.313148	-0.148102	0.297431	-0.141283	0.216734	-0.0992415	0.178609	-0.0838549	0.173007	0.0144704	0.169017	-0.0017393	0.114148	-0.119258	0.116085	-0.138249	-0.0109733	-0.148171	0.0335794	-0.059751	0.00263867	-0.0432842	0.0033414	0.000895942	0.0361463	0.045312	0.0588708	0.0285281	0.100912	0.109225	-0.0912295	0.0436056	-0.0922755	0.0810954	-0.116453	0.0159394	-0.011523	0.136394	-0.0946879	-0.0799557	-0.188136	0.089637	-0.19343	0.075986	-0.240216	0.0818063
Vulcano	14.96793	38.39223	m	0.317286	-0.1485	0.306683	-0.143903	0.222688	-0.101988	0.171959	-0.0746243	0.166776	0.0116334	0.150724	-0.00135474	0.106567	-0.109249	0.108737	-0.13359	0.00143937	-0.141735	0.0348499	-0.0598066	0.0125656	-0.0491222	0.0184166	-0.00760782	0.0452459	0.0331868	0.066831	0.0247236	0.0964366	0.0993509	-0.0908763	0.0409912	-0.0976533	0.0760886	-0.116132	0.0281573	-0.0122391	0.118848	-0.0909785	-0.0750062	-0.170687	0.0909375	-0.179057	0.0748747	-0.264112	0.0755632
Vulcano	14.970944	38.388563	m	0.30527	-0.147975	0.293876	-0.140807	0.209702	-0.0940112	0.190996	-0.0867808	0.16551	0.00996221	0.157134	-0.000202504	0.110814	-0.113873	0.113561	-0.134372	0.00598805	-0.143921	0.0354734	-0.0603289	0.00920596	-0.0537641	0.0159395	-0.00799871	0.0479824	0.0331603	0.0674171	0.0256797	0.0992342	0.0970648	-0.0932937	0.044133	-0.0988519	0.0778177	-0.120709	0.0307207	-0.00412738	0.123553	-0.0850576	-0.0743975	-0.188675	0.0915136	-0.192404	0.0830149	-0.250085	0.0930202
Vulcano	14.97213	38.3882	m	0.325168	-0.14507	0.311169	-0.139093	0.218127	-0.0967875	0.173985	-0.0784822	0.168129	0.0123332	0.156039	6.30E-05	0.108128	-0.115005	0.109103	-0.133532	-0.00518624	-0.140828	0.0243753	-0.0612685	0.0110776	-0.0525382	0.0192566	-0.00685355	0.0451677	0.033973	0.0627586	0.0244949	0.0945581	0.0965867	-0.0965562	0.0469379	-0.1063	0.0811473	-0.128436	0.022633	-0.00586291	0.119387	-0.0910827	-0.0765442	-0.17588	0.0841994	-0.181436	0.0738875	-0.255214	0.0807674
Vulcano	14.97213	38.3882	f	0.328028	-0.154171	0.312421	-0.147941	0.225073	-0.0968287	0.180414	-0.0754366	0.170242	0.00307523	0.161469	-0.00398129	0.112582	-0.112658	0.112741	-0.128424	-0.000354252	-0.137515	0.0249793	-0.0540444	0.00168011	-0.0424425	0.0108981	-0.00420372	0.0390606	0.0290446	0.0566066	0.0210027	0.102124	0.0961451	-0.0925022	0.0441113	-0.0996859	0.07879	-0.119648	0.0251667	-0.0135136	0.11776	-0.0910401	-0.0654874	-0.179374	0.0922355	-0.186526	0.0705892	-0.247333	0.0809197
Vulcano	14.97254	38.38724	m	0.315698	-0.140041	0.299699	-0.133349	0.221542	-0.099939	0.182395	-0.0790028	0.175193	0.00689062	0.158638	-0.00663068	0.115621	-0.113212	0.114104	-0.12825	0.00383383	-0.139196	0.0310562	-0.0586622	0.00615607	-0.054668	0.00490613	-0.00645293	0.0431559	0.0336889	0.0644657	0.0194952	0.101787	0.0927639	-0.0898743	0.0377115	-0.0903649	0.0734008	-0.116055	0.0218801	-0.00980047	0.114219	-0.0887395	-0.0682438	-0.194466	0.0861911	-0.194129	0.0850785	-0.262321	0.0795961
Vulcano	14.97254	38.38724	m	0.322839	-0.146895	0.30499	-0.140712	0.226899	-0.0981254	0.169723	-0.074387	0.170386	0.00656446	0.156209	-0.000780385	0.106356	-0.107136	0.10968	-0.131211	0.00115191	-0.140829	0.0246355	-0.0593629	0.0149983	-0.0538722	0.0243853	-0.00931381	0.0478177	0.028975	0.0591398	0.020156	0.104146	0.0947891	-0.0961899	0.0415353	-0.108546	0.0702358	-0.124156	0.0290498	-0.0122854	0.117631	-0.0913694	-0.0684179	-0.18984	0.0861126	-0.193861	0.0762159	-0.256313	0.0872485
Basiluzzo	15.11719	38.661897	f	0.310846	-0.140596	0.295947	-0.133361	0.221454	-0.0971842	0.18121	-0.0796311	0.173761	0.0105743	0.160532	-0.00539464	0.111555	-0.132889	0.109114	-0.112297	-0.007549	-0.151684	0.0295694	-0.0547569	0.00944766	-0.0459804	0.0157839	-0.00526593	0.0419423	0.0352772	0.0605228	0.0212776	0.109158	0.109128	-0.0900478	0.040158	-0.0930874	0.0779613	-0.125411	0.0165258	-0.00699191	0.129207	-0.103834	-0.0835265	-0.174516	0.0906338	-0.184834	0.065289	-0.245071	0.0631913
Basiluzzo	15.116993	38.661822	m	0.329188	-0.138947	0.306915	-0.133578	0.221045	-0.0987373	0.184792	-0.0829277	0.177393	0.00369783	0.160808	-0.00644438	0.114453	-0.110749	0.11853	-0.132943	-0.00587987	-0.140659	0.0178243	-0.0521047	0.00330711	-0.0438916	0.0146621	-0.00656459	0.0388439	0.0253136	0.0561253	0.018791	0.0938097	0.0969054	-0.099089	0.0397106	-0.100561	0.0824865	-0.133333	0.0149716	-0.010873	0.122141	-0.0964434	-0.0764067	-0.172828	0.0857673	-0.183189	0.0623409	-0.246627	0.0729202
Basiluzzo	15.117209	38.662627	m	0.320993	-0.142138	0.298298	-0.132735	0.218722	-0.095299	0.178093	-0.0752749	0.177163	0.00360441	0.160563	-0.0107902	0.122895	-0.133027	0.116336	-0.111378	-0.000502393	-0.142315	0.0223654	-0.0573413	0.00564923	-0.0514792	0.0144713	-0.0106755	0.0349597	0.0321018	0.0550424	0.0210159	0.102752	0.0961229	-0.0937778	0.0397041	-0.0940104	0.0802175	-0.124366	0.0125981	-0.00938527	0.11812	-0.0938348	-0.0749291	-0.184208	0.0997188	-0.194075	0.0748767	-0.253162	0.071916
Basiluzzo	15.116572	38.662029	m	0.318057	-0.138221	0.301781	-0.134397	0.222194	-0.0985208	0.183896	-0.0787875	0.178605	0.00832649	0.162096	-0.00711505	0.114747	-0.135529	0.110911	-0.115307	-0.00635249	-0.139274	0.0238981	-0.056218	0.00762264	-0.0523936	0.0192182	-0.012183	0.0444546	0.0312625	0.0588178	0.0193003	0.0956497	0.102956	-0.0981893	0.0454606	-0.0950873	0.0769332	-0.126305	0.026306	-0.0120529	0.119678	-0.0914535	-0.0720476	-0.181489	0.0929427	-0.189261	0.0690076	-0.243468	0.066718
Basiluzzo	15.116591	38.662054	m	0.317605	-0.136031	0.298849	-0.127582	0.223385	-0.0981012	0.185872	-0.0812034	0.183654	0.00402764	0.17089	-0.0142891	0.123413	-0.138052	0.119577	-0.111506	-0.00733996	-0.137814	0.0225806	-0.0580355	0.00122782	-0.0536814	0.00412336	-0.00384502	0.0384988	0.034067	0.0522814	0.0195858	0.0990206	0.0932923	-0.0982864	0.0392783	-0.0947714	0.0737942	-0.113427	0.019024	-0.00924146	0.121754	-0.0967666	-0.0742166	-0.179523	0.0976824	-0.188631	0.0724545	-0.243661	0.0671605
Basiluzzo	15.111415	38.663267	m	0.317984	-0.135304	0.294884	-0.130109	0.217574	-0.0982539	0.189997	-0.0859847	0.17966	0.00501469	0.163859	-0.0133668	0.119258	-0.130747	0.116202	-0.109058	-0.00804591	-0.14272	0.0254631	-0.0559812	0.00754906	-0.0505522	0.0129871	-0.00977144	0.040348	0.028879	0.0554307	0.0170862	0.100724	0.096041	-0.0911894	0.0416606	-0.0930591	0.0831514	-0.124438	0.0183355	-0.00982575	0.127438	-0.0931219	-0.0769154	-0.180041	0.0989801	-0.193964	0.0619745	-0.244173	0.0690664
Basiluzzo	15.111467	38.663604	f	0.320307	-0.140107	0.304341	-0.130691	0.218843	-0.0952865	0.182523	-0.0832041	0.172934	0.0113727	0.152379	-0.00695618	0.108098	-0.116454	0.11593	-0.136908	-0.00767484	-0.146836	0.0265479	-0.0557681	0.00501288	-0.0475331	0.0134497	-0.00500346	0.0353882	0.0287507	0.0575644	0.0229797	0.109576	0.101526	-0.10398	0.0492341	-0.103678	0.080726	-0.128923	0.0241544	-0.0124439	0.128018	-0.100263	-0.0780162	-0.177058	0.0919295	-0.186576	0.0654665	-0.251382	0.0691771
Basiluzzo	15.111793	38.663184	f	0.321768	-0.134931	0.305117	-0.126994	0.220432	-0.0988866	0.181342	-0.0822966	0.181949	0.00814125	0.154473	-0.00491709	0.113404	-0.13737	0.110479	-0.113498	-0.012483	-0.138256	0.026486	-0.0607912	0.00549061	-0.0499658	0.00833052	-0.0079994	0.0393988	0.024598	0.0640107	0.0145007	0.103696	0.0977539	-0.095918	0.042511	-0.0974107	0.0779604	-0.12627	0.0157025	-0.0106622	0.133058	-0.107338	-0.0783276	-0.169778	0.0916136	-0.178419	0.0597686	-0.250774	0.0640163
Basiluzzo	15.112015	38.663385	m	0.304006	-0.128894	0.292823	-0.124063	0.221198	-0.0953296	0.182866	-0.076557	0.175131	0.0130353	0.160683	-0.00504963	0.107333	-0.108059	0.107794	-0.132585	-0.0106035	-0.145567	0.0264349	-0.0598381	0.0189802	-0.0566174	0.0294928	-0.0169282	0.0557201	0.0181831	0.0631748	0.0149624	0.106609	0.10014	-0.0889774	0.0364672	-0.096595	0.0751431	-0.123166	0.0136417	-0.00208104	0.124983	-0.0941252	-0.082944	-0.179701	0.0977787	-0.192583	0.0679598	-0.249091	0.0702578
Basiluzzo	15.111665	38.663279	f	0.319805	-0.127618	0.296139	-0.121973	0.226195	-0.093617	0.1851	-0.0771447	0.178072	0.00874314	0.161534	-0.00815662	0.112877	-0.110778	0.112942	-0.134973	-0.0112684	-0.145367	0.0230298	-0.0609988	-0.00199044	-0.0575322	0.01095	-0.0172625	0.0393715	0.0284862	0.0598032	0.0127736	0.10605	0.101796	-0.099032	0.0389869	-0.102398	0.0773096	-0.133229	0.0179616	-0.00168778	0.132497	-0.103591	-0.0849922	-0.17693	0.0934199	-0.190167	0.0623925	-0.246446	0.0641436
Bottaro	15.111146	38.637622	m	0.323692	-0.144182	0.305581	-0.134463	0.219223	-0.0997797	0.177013	-0.0804275	0.171802	0.003354	0.157973	-0.00683009	0.107553	-0.10939	0.10984	-0.129323	-0.00171413	-0.146918	0.0229299	-0.0567123	0.0108658	-0.050898	0.0162157	-0.00689491	0.0435817	0.0334351	0.0557039	0.0236283	0.106472	0.102234	-0.0983503	0.0453473	-0.10489	0.0831877	-0.127974	0.0229539	-0.00366578	0.124592	-0.090562	-0.0783287	-0.172819	0.0861931	-0.178575	0.0701365	-0.242511	0.0732
Bottaro	15.111226	38.637622	m	0.320485	-0.136495	0.305175	-0.132751	0.227299	-0.0960489	0.173898	-0.0743992	0.171435	0.0111458	0.157455	-0.00309181	0.106501	-0.108023	0.10863	-0.128587	-0.00540468	-0.144124	0.0220422	-0.0592128	0.00753307	-0.0580504	0.0111106	-0.0102503	0.0435254	0.0266798	0.0578535	0.016972	0.110046	0.0996491	-0.107439	0.0435572	-0.105824	0.0794299	-0.134238	0.0295912	-0.00139238	0.125948	-0.0999187	-0.0856963	-0.174988	0.0834601	-0.179532	0.0707325	-0.250387	0.0756534
Bottaro	15.11091	38.637664	f	0.324313	-0.148169	0.301893	-0.137955	0.221886	-0.0960405	0.181722	-0.0762522	0.167205	0.0090974	0.150937	-0.00534838	0.108996	-0.137751	0.1072	-0.116069	0.000586408	-0.14673	0.025077	-0.054811	0.00637317	-0.0522509	0.0174495	-0.00613125	0.0419137	0.0333923	0.0546615	0.0221203	0.106888	0.107861	-0.104001	0.0462195	-0.108553	0.0825693	-0.129941	0.0307158	-0.00703324	0.128218	-0.0952445	-0.0812139	-0.19176	0.101104	-0.196979	0.0803821	-0.23163	0.0708344
Bottaro	15.110843	38.637616	m	0.332159	-0.149123	0.313707	-0.143611	0.221976	-0.0940965	0.172707	-0.0773671	0.164491	0.00950255	0.151598	-0.00674432	0.105966	-0.105665	0.109679	-0.126873	0.00104966	-0.140647	0.0232688	-0.0528203	0.0092499	-0.0526518	0.013997	-0.00985247	0.0419889	0.0300221	0.055648	0.0219215	0.098547	0.0915106	-0.102273	0.0449831	-0.112096	0.0861057	-0.131582	0.0276107	-0.00626917	0.130865	-0.0984453	-0.0767539	-0.169466	0.089176	-0.17553	0.0688789	-0.25152	0.063443
Bottaro	15.110957	38.637617	f	0.326563	-0.143848	0.307689	-0.133869	0.215487	-0.0935741	0.189454	-0.0834327	0.172422	0.00768245	0.157833	-0.0039243	0.110054	-0.110281	0.111953	-0.131813	-0.0149576	-0.148032	0.0157916	-0.0556142	0.001636	-0.04813	0.00732972	-0.00767026	0.0345007	0.0323019	0.0509885	0.0223773	0.102944	0.102376	-0.0965324	0.0448271	-0.10033	0.0878899	-0.127989	0.0264405	-0.0038462	0.131064	-0.10179	-0.0815959	-0.176639	0.0920099	-0.182116	0.0610956	-0.246711	0.0553993
Bottaro	15.110948	38.637609	m	0.331425	-0.146314	0.30952	-0.136969	0.221632	-0.095162	0.182519	-0.0806346	0.171172	0.00403755	0.154768	-0.00406818	0.107803	-0.124278	0.105953	-0.108385	0.00358757	-0.135919	0.0209111	-0.0548467	0.00813312	-0.0493957	0.0138014	-0.0108192	0.0416174	0.0290974	0.0536167	0.0218211	0.0983215	0.0912125	-0.105387	0.0486557	-0.106216	0.0770584	-0.124369	0.0243892	-0.0122252	0.125425	-0.096836	-0.0779758	-0.178161	0.0904884	-0.18568	0.0678046	-0.255774	0.0653418
Bottaro	15.110895	38.637793	m	0.327534	-0.147749	0.30618	-0.137252	0.224322	-0.097013	0.180738	-0.0777981	0.168616	0.00991379	0.151876	-0.00616199	0.109102	-0.106661	0.111002	-0.125271	0.0020553	-0.144631	0.0253741	-0.0522449	0.0102631	-0.0470263	0.0188907	-0.0114957	0.0434742	0.0250297	0.0577105	0.0180315	0.102414	0.0954862	-0.102087	0.0435547	-0.106761	0.0789953	-0.127666	0.0229851	-0.00864212	0.125773	-0.0977484	-0.0734745	-0.16977	0.0856635	-0.175863	0.068773	-0.250363	0.0700425
LiscaBianca	15.113791	38.639524	f	0.326212	-0.144932	0.306221	-0.133119	0.215713	-0.0877294	0.18777	-0.077961	0.177683	0.000823888	0.163825	-0.0112166	0.117528	-0.114673	0.121435	-0.133165	-0.0207775	-0.15702	0.0151612	-0.0528364	-0.00278584	-0.0489745	-0.00451271	0.000595498	0.0344706	0.0368986	0.0466928	0.0256307	0.0993064	0.107824	-0.0953838	0.0408052	-0.0924762	0.0822423	-0.123099	0.0167243	-0.00596749	0.128223	-0.0957919	-0.0762818	-0.180167	0.0936006	-0.192525	0.0658395	-0.255226	0.0624314
LiscaBianca	15.113903	38.639652	m	0.327134	-0.138709	0.311567	-0.131056	0.217773	-0.094724	0.17977	-0.0758136	0.173763	0.00309265	0.157856	-0.00659753	0.10789	-0.108697	0.110763	-0.128757	-0.0100909	-0.140066	0.0213047	-0.0586266	0.00850628	-0.0555183	0.0214355	-0.0102537	0.0440026	0.0268616	0.0559129	0.0200967	0.101491	0.0961557	-0.105321	0.0418285	-0.105582	0.0806155	-0.133922	0.0197317	-0.00959371	0.12507	-0.0999409	-0.0795215	-0.170018	0.0943283	-0.177619	0.0710039	-0.253809	0.0682094
LiscaBianca	15.114014	38.638858	m	0.337899	-0.134453	0.315604	-0.128774	0.225092	-0.0941355	0.184086	-0.0798928	0.173911	0.00171012	0.159575	-0.00983313	0.109427	-0.104562	0.115674	-0.125526	-0.00614414	-0.144452	0.0213265	-0.0597114	-0.000112199	-0.0521618	0.00851713	-0.00858622	0.0377287	0.0255687	0.052856	0.0141187	0.0991961	0.0856959	-0.104448	0.0363295	-0.100101	0.0705495	-0.124937	0.0162871	-0.0114232	0.115959	-0.0944964	-0.0655392	-0.173614	0.0928816	-0.189188	0.0638001	-0.253728	0.066183
LiscaBianca	15.114191	38.638777	f	0.330219	-0.147886	0.307683	-0.137112	0.216559	-0.0960664	0.183779	-0.0803956	0.178063	0.0129478	0.154997	-0.00371198	0.111193	-0.111137	0.108524	-0.132514	-0.00806534	-0.144735	0.0188189	-0.0569088	-0.00353751	-0.056289	0.00669663	-0.00329126	0.0364389	0.0378636	0.0559469	0.0260206	0.0981519	0.10904	-0.104915	0.0475486	-0.103496	0.0821077	-0.134927	0.0216246	-0.0129206	0.129418	-0.101598	-0.0824026	-0.176891	0.0970591	-0.185616	0.0735434	-0.252416	0.0601719
LiscaBianca	15.113052	38.639492	f	0.32771	-0.141943	0.304846	-0.136097	0.233067	-0.0998962	0.186744	-0.0829868	0.170599	0.00290022	0.15915	-0.00791944	0.114688	-0.10918	0.115669	-0.127037	-0.002711	-0.136321	0.0240705	-0.0561041	-0.00240003	-0.0464416	-0.0011416	-0.00190453	0.0323998	0.0283486	0.0574697	0.0216972	0.0966813	0.0948769	-0.0905677	0.0407376	-0.093721	0.0868851	-0.128311	0.0195178	-0.0118263	0.119486	-0.0983353	-0.0764175	-0.183391	0.0946189	-0.189237	0.0717549	-0.251035	0.0668152
LiscaBianca	15.114278	38.638738	f	0.315263	-0.138807	0.301106	-0.134745	0.233832	-0.105089	0.194871	-0.0835571	0.17141	0.0093111	0.157174	-0.0085523	0.109219	-0.107847	0.108588	-0.134583	-0.00936038	-0.14298	0.0174174	-0.0583152	0.00834763	-0.0523999	0.0111879	-0.00641958	0.0447473	0.0311605	0.0540932	0.0276507	0.0923461	0.106124	-0.104669	0.0458728	-0.100803	0.0795496	-0.129631	0.0194919	-0.00489822	0.129471	-0.0944186	-0.0771623	-0.17565	0.085703	-0.182669	0.0670113	-0.246868	0.0597569
LiscaBianca	15.113028	38.639393	f	0.328143	-0.142288	0.307739	-0.133671	0.219094	-0.097114	0.187665	-0.0826684	0.178538	0.00679954	0.161937	-0.00612703	0.111378	-0.116127	0.111188	-0.133931	-0.0108483	-0.141032	0.0212738	-0.058723	0.000173791	-0.0524508	-0.00229914	-0.000683492	0.0367311	0.036195	0.0557403	0.0228895	0.0995847	0.101714	-0.101273	0.0440472	-0.100894	0.0796571	-0.12535	0.0231367	-0.00800615	0.126042	-0.0981645	-0.074251	-0.178704	0.0925804	-0.188715	0.0674884	-0.254738	0.051392
LiscaBianca	15.114364	38.638809	m	0.326793	-0.137728	0.31144	-0.130241	0.221987	-0.097174	0.185332	-0.0814095	0.176004	0.00337956	0.158324	-0.0112253	0.114316	-0.110123	0.11877	-0.1313	-0.00849785	-0.136804	0.0204094	-0.0558803	0.000813001	-0.048435	0.00380458	-0.00766229	0.0373757	0.0308667	0.0519385	0.0174299	0.0995683	0.0934459	-0.107951	0.0489506	-0.105749	0.0837738	-0.13316	0.0232366	-0.00673308	0.113614	-0.0948331	-0.0756951	-0.178017	0.0957905	-0.189706	0.076152	-0.260016	0.0618749
LiscaBianca	15.113236	38.639358	m	0.320039	-0.145266	0.306924	-0.135128	0.22176	-0.0975767	0.188643	-0.0834986	0.172743	0.00841386	0.158251	-0.00762169	0.113482	-0.110253	0.111719	-0.128796	-0.00600938	-0.1415	0.0202728	-0.0560064	0.0053672	-0.0549598	0.00958128	-0.00478786	0.0418159	0.0341988	0.0549308	0.0240601	0.0965044	0.100876	-0.0985058	0.0410555	-0.103328	0.0741175	-0.120988	0.0228156	-0.00968075	0.11801	-0.0920005	-0.0697853	-0.173173	0.0935397	-0.184	0.0673376	-0.254174	0.0754911
LiscaBianca	15.113099	38.639311	m	0.318841	-0.141331	0.304145	-0.131192	0.216571	-0.0988009	0.187006	-0.0823034	0.174022	0.00732934	0.160101	-0.00719549	0.112846	-0.130092	0.109922	-0.111014	-0.00695175	-0.139813	0.0214865	-0.0558489	0.00653279	-0.0513814	0.0123726	-0.00617727	0.0424479	0.0303492	0.0569727	0.0164285	0.10045	0.0978161	-0.0991797	0.0405634	-0.100902	0.0861107	-0.138194	0.0158097	-0.00242057	0.127112	-0.0930678	-0.0752811	-0.170342	0.100628	-0.183487	0.061439	-0.261176	0.0611744
LiscaBianca	15.113127	38.639437	f	0.311258	-0.131084	0.295686	-0.122265	0.214367	-0.0925084	0.183882	-0.0826165	0.178952	0.0121387	0.162388	-0.00409072	0.10486	-0.116634	0.103868	-0.141682	-0.000445016	-0.144303	0.0269222	-0.0624065	0.00599499	-0.0548231	0.0175374	-0.0070356	0.0464634	0.0289668	0.0668135	0.018994	0.104315	0.100972	-0.0925356	0.0397811	-0.0946715	0.083286	-0.129865	0.0108659	-0.00320647	0.126942	-0.0969207	-0.0830694	-0.186622	0.100438	-0.19948	0.0681408	-0.258476	0.0646889
LiscaBianca	15.113531	38.63944	m	0.324698	-0.142769	0.30962	-0.135004	0.218214	-0.0919708	0.187967	-0.0840246	0.171637	0.00585777	0.156287	-0.00913026	0.11363	-0.106341	0.115606	-0.127783	-0.00995211	-0.142349	0.020536	-0.0552559	0.00405529	-0.0528283	0.0121823	-0.00741206	0.0384789	0.0275248	0.0548692	0.0175128	0.0964099	0.0959962	-0.103665	0.0439445	-0.109486	0.0797105	-0.130626	0.0282024	-0.00903368	0.121795	-0.0948138	-0.0744061	-0.17185	0.0884858	-0.177459	0.0671347	-0.252927	0.0622338
Panarea	15.063358	38.625286	m	0.316181	-0.13086	0.298783	-0.125726	0.220142	-0.090523	0.181949	-0.0831719	0.173712	0.000677322	0.161671	-0.00730113	0.116384	-0.109951	0.117565	-0.127829	-0.0025201	-0.144745	0.0231528	-0.0577567	0.00760198	-0.0533978	0.0109639	-0.00918316	0.0428048	0.0252426	0.0604979	0.0156385	0.109885	0.0970122	-0.0938284	0.0413492	-0.0929785	0.0692373	-0.121015	0.0180047	-0.00392057	0.120912	-0.0940146	-0.0780712	-0.18259	0.093839	-0.191123	0.0735233	-0.249817	0.0786214
Panarea	15.063359	38.625287	m	0.317065	-0.140499	0.297099	-0.131859	0.221673	-0.0992186	0.18492	-0.0806802	0.181105	0.00788793	0.172166	-0.00668108	0.114034	-0.110584	0.119665	-0.134092	-0.0105214	-0.148869	0.0266202	-0.0569536	-0.0114563	-0.0536458	-0.013779	0.0079381	0.0307837	0.0439651	0.0602201	0.0206914	0.101137	0.103072	-0.0879472	0.0373996	-0.0947715	0.0824945	-0.124233	0.00832632	-0.00319395	0.129783	-0.0994923	-0.0866634	-0.173441	0.095467	-0.18814	0.0675874	-0.241148	0.0668215
Panarea	15.063431	38.625413	f	0.310251	-0.137075	0.294201	-0.128724	0.216151	-0.093942	0.177079	-0.0794401	0.17389	0.00962576	0.158661	-0.00284523	0.111763	-0.115381	0.113776	-0.13391	-0.00097659	-0.15287	0.0305993	-0.0585836	0.0110636	-0.0513327	0.0163941	-0.00748933	0.0435532	0.0279101	0.0641888	0.0171734	0.112914	0.0996227	-0.0972414	0.0428948	-0.0943899	0.0763738	-0.118436	0.0189596	-0.00797195	0.130471	-0.0980966	-0.0819429	-0.183177	0.0905207	-0.189234	0.0732778	-0.236564	0.0775084
Panarea	15.063522	38.62524	f	0.327749	-0.142833	0.306309	-0.13617	0.228835	-0.0979868	0.185144	-0.0797064	0.168396	0.0101367	0.154489	-0.00434989	0.1055	-0.109029	0.108079	-0.13099	-0.00963571	-0.139076	0.0262588	-0.0538384	0.0105846	-0.0513182	0.0182902	-0.0113939	0.0410036	0.0238661	0.0561565	0.0121038	0.0991493	0.0974867	-0.101396	0.0422597	-0.100789	0.0820389	-0.128688	0.0225287	-0.00657199	0.127992	-0.0995968	-0.0805544	-0.185302	0.0824422	-0.185302	0.0824422	-0.244087	0.0748498
Panarea	15.063461	38.626075	f	0.315121	-0.137504	0.300067	-0.131017	0.23924	-0.107304	0.177391	-0.0785087	0.1724	0.0093246	0.154725	-0.00269438	0.111965	-0.116005	0.113213	-0.137963	-0.00450529	-0.146855	0.0283151	-0.0524675	0.00920136	-0.052085	0.0168698	-0.00612219	0.045091	0.0270567	0.0589315	0.0160943	0.108437	0.10115	-0.0968564	0.043957	-0.104018	0.0795311	-0.125909	0.0254169	-0.0186803	0.128439	-0.100366	-0.0752003	-0.172962	0.0910338	-0.179641	0.0664221	-0.247146	0.0655233
Panarea	15.063366	38.625298	f	0.303238	-0.131257	0.290692	-0.12625	0.219083	-0.095437	0.185112	-0.0796431	0.181179	0.0114249	0.163731	-0.0056652	0.115678	-0.113465	0.113771	-0.140673	-0.0139505	-0.152354	0.0298703	-0.0607644	0.00921909	-0.0536422	0.015358	-0.010224	0.0407028	0.0238519	0.0591339	0.018175	0.10218	0.11343	-0.0843368	0.0357126	-0.0827423	0.0915722	-0.128783	0.00142819	-0.00530759	0.13283	-0.0999672	-0.0805509	-0.177684	0.105966	-0.192703	0.0683288	-0.247118	0.0721433
Panarea	15.063377	38.625284	m	0.323816	-0.132772	0.303686	-0.126004	0.218456	-0.0905514	0.186995	-0.0808912	0.174227	0.00457448	0.160212	-0.00815979	0.107434	-0.108868	0.111789	-0.127595	0.000558561	-0.141617	0.0289728	-0.053286	0.0090524	-0.050812	0.0175194	-0.0125216	0.0441473	0.02407	0.0613847	0.00596973	0.109153	0.0857729	-0.103884	0.0409701	-0.102812	0.0720136	-0.126279	0.0235237	-0.0041675	0.114693	-0.0957068	-0.0739887	-0.177843	0.0924665	-0.187712	0.0652992	-0.263099	0.0754042
Panarea	15.059426	38.628133	m	0.337011	-0.145023	0.319908	-0.141966	0.220901	-0.0932257	0.187298	-0.0820445	0.179165	0.00522142	0.162164	-0.00817104	0.109011	-0.109736	0.11799	-0.129295	-0.0072419	-0.13703	0.0213378	-0.0520679	-0.00464219	-0.0459014	0.00398073	-0.00788445	0.0316121	0.025821	0.0481133	0.0176977	0.0912882	0.0957903	-0.0975844	0.0452688	-0.102252	0.0838363	-0.127173	0.0210421	-0.0170958	0.126123	-0.0987778	-0.0686294	-0.178286	0.101082	-0.191975	0.0636665	-0.24579	0.069028
Panarea	15.058606	38.628288	f	0.33194	-0.140644	0.306773	-0.135378	0.226223	-0.0986978	0.180537	-0.0789774	0.174437	0.00556743	0.159475	-0.00790581	0.114005	-0.113877	0.118799	-0.131236	-0.000718861	-0.143401	0.0227426	-0.0514114	0.00135223	-0.0494138	0.000190563	-0.00877562	0.0309874	0.0306274	0.0528861	0.0215844	0.102277	0.0977395	-0.100623	0.0388364	-0.105562	0.0827431	-0.131057	0.0189353	-0.0170219	0.131624	-0.104438	-0.0800637	-0.176779	0.0882277	-0.186076	0.0698517	-0.234014	0.0717043
Panarea	15.057267	38.628156	f	0.320091	-0.144834	0.306261	-0.137374	0.222039	-0.0949138	0.182672	-0.0796283	0.177243	0.00959857	0.16038	-0.00511089	0.118436	-0.110442	0.115403	-0.132613	-0.00788278	-0.140499	0.0239317	-0.0594603	0.00194338	-0.0505741	0.0138624	-0.00641555	0.0360628	0.0292207	0.0545027	0.019273	0.100147	0.0928505	-0.0912873	0.041382	-0.0948055	0.0789896	-0.122344	0.0224265	-0.00642799	0.13249	-0.0982928	-0.0708947	-0.181	0.0957307	-0.19486	0.0645224	-0.242749	0.0695265
Panarea	15.057207	38.62832	m	0.305535	-0.150439	0.292199	-0.140712	0.217768	-0.0996779	0.187201	-0.0859429	0.170788	0.000570295	0.159181	-0.00890928	0.119799	-0.110221	0.11771	-0.127471	0.0140041	-0.136038	0.0302088	-0.049848	0.0168538	-0.0420401	0.022952	-0.00756024	0.0482183	0.0248109	0.0615733	0.017003	0.10842	0.0971331	-0.0954764	0.0473418	-0.0990098	0.0780793	-0.120591	0.0303204	-0.015992	0.129068	-0.0889795	-0.0716945	-0.185257	0.0885279	-0.191146	0.0751539	-0.250531	0.0853365
Panarea	15.055173	38.629381	f	0.314639	-0.139797	0.294663	-0.135129	0.216161	-0.0979852	0.182123	-0.0799837	0.176929	0.00873747	0.161209	-0.00444209	0.11587	-0.112467	0.116598	-0.139862	-0.0036683	-0.149676	0.026833	-0.0524436	0.0068574	-0.0477754	0.0170757	-0.00543742	0.0407325	0.0292226	0.0556758	0.0182761	0.106776	0.105185	-0.0987328	0.0482029	-0.100084	0.0812529	-0.126904	0.0233486	-0.0074227	0.133817	-0.0989834	-0.08462	-0.19332	0.0858644	-0.19332	0.0858644	-0.23052	0.0806217
Panarea	15.055216	38.629328	f	0.309636	-0.129339	0.295383	-0.125131	0.223032	-0.0936347	0.18163	-0.0784296	0.175796	0.0168643	0.159778	-0.00105355	0.107918	-0.112092	0.110089	-0.132997	-0.0142547	-0.156476	0.0267441	-0.0660705	0.00217453	-0.0564316	0.0122215	-0.0123146	0.0430374	0.0274577	0.0662494	0.0152397	0.119058	0.109309	-0.0885001	0.0341145	-0.0901272	0.0810827	-0.126781	0.0114465	-0.00569134	0.128862	-0.102622	-0.0803187	-0.178633	0.088145	-0.188136	0.0700911	-0.242842	0.0725367
Panarea	15.055373	38.629363	m	0.312244	-0.144227	0.298706	-0.137072	0.244696	-0.111074	0.190686	-0.0850772	0.166922	0.0135701	0.157287	-0.00273254	0.105435	-0.113375	0.109196	-0.13421	-0.0188653	-0.149052	0.0313611	-0.0569074	0.0073342	-0.050322	0.0154031	-0.00517509	0.0397745	0.0303371	0.0613216	0.0209871	0.0799391	0.114045	-0.0870877	0.0418597	-0.0978014	0.0938767	-0.122517	0.0162669	-0.010924	0.140672	-0.0987527	-0.0823804	-0.179517	0.0973304	-0.183338	0.0708237	-0.233587	0.0759856
Panarea	15.067678	38.643407	m	0.326159	-0.143535	0.309087	-0.134962	0.223545	-0.0998182	0.181677	-0.0824941	0.169179	0.00641563	0.155683	-0.00736262	0.103925	-0.103884	0.114727	-0.128219	-0.00276806	-0.138697	0.0254685	-0.0570866	0.00559712	-0.0516303	0.0239132	-0.00614977	0.045487	0.0228948	0.0620638	0.0125151	0.101954	0.0870402	-0.107923	0.0514193	-0.107709	0.0805007	-0.129816	0.0282902	-0.00643546	0.116802	-0.0912122	-0.0716729	-0.177844	0.0939301	-0.189393	0.0660184	-0.250177	0.0710522
Panarea	15.067823	38.643587	m	0.323503	-0.147946	0.298846	-0.137778	0.214676	-0.0954504	0.180485	-0.081675	0.168582	0.00540806	0.156432	-0.006762	0.117078	-0.109662	0.115453	-0.131683	0.0053577	-0.135717	0.026655	-0.056166	0.0115317	-0.0496053	0.034831	-0.00686147	0.0512327	0.0309469	0.0680012	0.022087	0.0978512	0.0921143	-0.0910814	0.0403614	-0.099664	0.0863657	-0.124589	0.0216009	-0.0165451	0.123243	-0.0906549	-0.0792676	-0.181831	0.0918856	-0.189046	0.0728179	-0.24952	0.0747403
Panarea	15.067994	38.6438	f	0.324628	-0.143605	0.304054	-0.139797	0.219492	-0.0928557	0.183812	-0.0793683	0.171544	0.00989309	0.156194	-0.00541533	0.110062	-0.112657	0.114233	-0.134081	-0.00463393	-0.144	0.0307652	-0.0541734	0.0055746	-0.0482598	0.0165512	-0.00585698	0.0436868	0.0291744	0.0634098	0.0173885	0.10132	0.100493	-0.104541	0.0465933	-0.103447	0.0795599	-0.131028	0.0252103	-0.00972945	0.126051	-0.101143	-0.080454	-0.175455	0.0928863	-0.182624	0.0710572	-0.246046	0.066523
Panarea	15.067594	38.643343	m	0.328389	-0.151896	0.305262	-0.139011	0.221486	-0.0976394	0.180238	-0.0792044	0.174424	0.00282869	0.159367	-0.00923844	0.119003	-0.110244	0.116401	-0.135311	-0.00137075	-0.13864	0.0231597	-0.0538151	0.00542658	-0.0462082	0.0111338	-0.00468781	0.0439651	0.0338427	0.0592534	0.0245673	0.100352	0.0956154	-0.0989899	0.0437868	-0.106399	0.0835231	-0.128716	0.0217091	-0.013265	0.125581	-0.0944964	-0.0678152	-0.186995	0.0966059	-0.196543	0.0685897	-0.254788	0.0646746
Panarea	15.067678	38.643415	m	0.320284	-0.1532	0.301382	-0.14271	0.218616	-0.0975826	0.180022	-0.0783913	0.171901	8.58E-05	0.156622	-0.0102812	0.117282	-0.104164	0.118324	-0.126021	0.00487535	-0.135808	0.0348896	-0.0485038	0.0164047	-0.0467558	0.0206916	-0.00799576	0.045462	0.0238539	0.0582018	0.0139458	0.101539	0.0975037	-0.102043	0.0483708	-0.1055	0.084133	-0.1326	0.0276368	-0.0105783	0.114944	-0.086094	-0.0656602	-0.193553	0.0930812	-0.197299	0.0797586	-0.23864	0.0830463
Panarea	15.067414	38.643252	f	0.311512	-0.14424	0.292796	-0.135695	0.219463	-0.0966426	0.176399	-0.0804586	0.181219	0.0116371	0.161263	-0.000824074	0.118822	-0.110538	0.11696	-0.142048	-0.0039241	-0.152267	0.0266295	-0.0548712	0.00151672	-0.0496677	0.0160297	-0.00340479	0.0395183	0.0373679	0.0624829	0.0167912	0.103683	0.105498	-0.0970259	0.0454339	-0.101849	0.0897391	-0.127963	0.0150213	-0.00894215	0.130131	-0.105235	-0.0830417	-0.173845	0.0989521	-0.185446	0.0704973	-0.245124	0.0678226
Panarea	15.067245	38.64315	m	0.334722	-0.139722	0.310211	-0.130961	0.226379	-0.094602	0.193166	-0.0811315	0.171372	0.0116642	0.156733	-0.00291595	0.106391	-0.108433	0.107416	-0.131489	-0.00358343	-0.141183	0.0283523	-0.0572085	-0.000581067	-0.0483038	0.0112919	-0.00972593	0.0354916	0.0266825	0.0579757	0.0100168	0.10318	0.0935628	-0.106552	0.0427855	-0.117079	0.0732325	-0.1362	0.029576	-0.0131255	0.11149	-0.0970008	-0.0726373	-0.179512	0.0867621	-0.184507	0.0692137	-0.253246	0.0794051
Panarea	15.063539	38.638779	m	0.327157	-0.140703	0.310868	-0.135133	0.229319	-0.0997579	0.175811	-0.0825323	0.179226	0.00726943	0.153346	-0.00582096	0.1124	-0.103659	0.114459	-0.127373	-0.00813154	-0.140038	0.0289966	-0.059623	-0.00121143	-0.0525047	0.0079715	-0.00373858	0.0376693	0.0267756	0.0563295	0.0171844	0.0998497	0.0959486	-0.0933721	0.0394755	-0.100893	0.0816454	-0.125543	0.0205092	-0.0128376	0.121637	-0.0988517	-0.0688844	-0.185851	0.0694912	-0.175743	0.092791	-0.247197	0.0669223
Panarea	15.063559	38.638769	m	0.310356	-0.143396	0.290743	-0.135921	0.218456	-0.101631	0.185861	-0.0869621	0.175788	0.00447913	0.161963	-0.00822125	0.122345	-0.11217	0.12421	-0.130851	-0.00281631	-0.1341	0.0285793	-0.0517253	0.0133551	-0.0504153	0.0153238	-0.00399529	0.0459646	0.0292507	0.0628688	0.0205618	0.0959445	0.0955576	-0.0890916	0.0402931	-0.0893655	0.0808292	-0.119451	0.0136786	-0.0129561	0.128078	-0.0919114	-0.0731887	-0.191731	0.0951356	-0.198458	0.0774838	-0.255248	0.0699272
Panarea	15.063539	38.637984	m	0.31128	-0.130841	0.291658	-0.12571	0.220919	-0.0952774	0.181907	-0.0810437	0.17641	0.00215449	0.163801	-0.00906191	0.119599	-0.110871	0.118671	-0.126755	0.000812515	-0.138992	0.0352569	-0.0541434	0.0132056	-0.049667	0.0192654	-0.014161	0.0442927	0.0186426	0.061254	0.00888538	0.102289	0.0837855	-0.0995054	0.0397979	-0.102274	0.0742262	-0.127807	0.0191391	-0.00306849	0.121819	-0.0905848	-0.0802575	-0.178799	0.0874649	-0.189443	0.0689616	-0.253401	0.079075
Panarea	15.063599	38.638445	m	0.315901	-0.147137	0.299335	-0.137142	0.222118	-0.0984632	0.186488	-0.082615	0.180739	0.00897832	0.16229	-0.00474656	0.112761	-0.109311	0.117175	-0.135701	-0.00693422	-0.141037	0.0284592	-0.0505402	0.00672461	-0.0509847	0.00617802	-0.00320287	0.0416045	0.0330434	0.0599844	0.0185647	0.0991769	0.102251	-0.0942449	0.0438282	-0.102459	0.0770292	-0.12416	0.0223338	-0.0117544	0.126247	-0.0970199	-0.0731277	-0.174747	0.0957875	-0.183442	0.0682687	-0.246147	0.0710767
Panarea	15.063591	38.638296	f	0.314538	-0.139107	0.29648	-0.125308	0.22507	-0.0976618	0.181536	-0.0802122	0.17994	0.0101773	0.157195	-0.00373641	0.112971	-0.110934	0.118267	-0.140554	-0.00381514	-0.151919	0.0276466	-0.0605428	0.00751617	-0.0512177	0.0117099	-0.00697678	0.0393069	0.0291397	0.0628747	0.0155056	0.103119	0.108247	-0.100998	0.0370829	-0.0980045	0.0845966	-0.130996	0.00751212	-0.00669407	0.129233	-0.10529	-0.0777461	-0.183378	0.0996942	-0.194611	0.0695808	-0.251779	0.0634625
Panarea	15.063611	38.638573	m	0.317224	-0.142446	0.303153	-0.13415	0.217815	-0.0944282	0.177151	-0.0782601	0.170587	0.0042521	0.157716	-0.00433343	0.10991	-0.110004	0.111324	-0.133147	-0.000592053	-0.141337	0.0298448	-0.059448	0.00761356	-0.0508017	0.01161	-0.00240362	0.0467727	0.0326375	0.0667549	0.0163934	0.104227	0.0941342	-0.0951848	0.0416029	-0.101597	0.0827526	-0.130211	0.0209824	-0.000455357	0.131318	-0.0941667	-0.0805851	-0.178274	0.088922	-0.183897	0.0699275	-0.250302	0.0689246
Panarea	15.063578	38.638509	f	0.323543	-0.149317	0.3002	-0.136808	0.217236	-0.0992411	0.176997	-0.0807105	0.177276	0.00983027	0.164302	-0.0030643	0.118188	-0.115353	0.114652	-0.132754	-0.00428357	-0.144825	0.0218639	-0.0543638	0.00248227	-0.0478369	0.000155701	0.00440578	0.0375629	0.0356319	0.0524382	0.0196667	0.0979674	0.103601	-0.0882848	0.0404967	-0.1011	0.0793397	-0.128643	0.0202242	-0.00639852	0.137751	-0.103093	-0.0833305	-0.176686	0.089522	-0.185698	0.0706455	-0.244388	0.074806
Panarea	15.063602	38.638861	f	0.296997	-0.122018	0.278983	-0.116704	0.222081	-0.0925077	0.183275	-0.0805301	0.180882	0.00644356	0.163109	-0.00895385	0.11051	-0.117282	0.11218	-0.14212	-0.0119305	-0.157373	0.0367022	-0.0642818	0.0117035	-0.0521437	0.00836387	-0.00246741	0.0411335	0.0296761	0.0689099	0.0161893	0.116194	0.106503	-0.0915507	0.039181	-0.0823508	0.0793363	-0.118845	0.0112441	-0.0014141	0.12585	-0.0970096	-0.0851703	-0.180515	0.0892426	-0.187259	0.0753545	-0.261773	0.0703451
Panarea	15.063613	38.638884	m	0.307081	-0.14256	0.288681	-0.133593	0.224233	-0.0976316	0.174562	-0.0743357	0.171929	0.00436626	0.159245	-0.0085792	0.116389	-0.115208	0.118406	-0.133496	-0.000478153	-0.145692	0.0334106	-0.0574639	0.018709	-0.0521209	0.021923	-0.0081466	0.0508975	0.0232737	0.0656363	0.0142693	0.103205	0.100704	-0.0939897	0.047431	-0.103497	0.0821213	-0.124907	0.0269763	-0.00687986	0.123385	-0.0890793	-0.0751893	-0.189578	0.0849066	-0.189578	0.0849066	-0.255409	0.0769127
Panarea	15.063517	38.638759	m	0.305943	-0.136739	0.28793	-0.129012	0.220739	-0.0978205	0.184713	-0.0823667	0.175592	0.00685599	0.15986	-0.00772278	0.115215	-0.111798	0.115494	-0.133245	0.00224869	-0.148649	0.0328774	-0.0551502	0.0111459	-0.0505676	0.0163082	-0.00538758	0.0417692	0.0263456	0.0589236	0.0166173	0.112427	0.102674	-0.0989167	0.0464094	-0.0980472	0.0815822	-0.121802	0.0206805	-0.00481068	0.122158	-0.0943836	-0.0811304	-0.174966	0.0956197	-0.186127	0.069601	-0.26391	0.0650514
Panarea	15.06359	38.638432	m	0.310215	-0.142467	0.295166	-0.139108	0.220459	-0.0981259	0.18934	-0.0829157	0.170771	0.00702844	0.159565	-0.00724108	0.116111	-0.111535	0.116219	-0.13392	0.00595846	-0.141149	0.0290697	-0.0539458	0.0158213	-0.0512316	0.0216529	-0.00659551	0.0471556	0.0248996	0.059114	0.0185844	0.0964948	0.0945811	-0.0964001	0.0438188	-0.10113	0.0759859	-0.125235	0.0257065	-0.00806806	0.125942	-0.0869951	-0.0773786	-0.174063	0.0878909	-0.179223	0.073487	-0.249979	0.0744548
Panarea	15.066151	38.635108	m	0.311442	-0.147485	0.295028	-0.137646	0.212617	-0.0909404	0.176283	-0.0783938	0.178507	0.0125992	0.161536	-0.000310018	0.113259	-0.112939	0.119835	-0.139193	-0.00872535	-0.15215	0.0368437	-0.0594409	0.0122824	-0.0535665	0.0137329	-0.00558001	0.0440478	0.0308752	0.0675938	0.0175308	0.107844	0.108427	-0.0988964	0.0426966	-0.0995974	0.0935115	-0.132837	0.0168782	-0.0128107	0.134971	-0.101217	-0.086323	-0.179277	0.104342	-0.19499	0.0633659	-0.237997	0.0641395
Panarea	15.066756	38.634907	f	0.321007	-0.135914	0.30284	-0.127994	0.220069	-0.0966661	0.182821	-0.0769682	0.18385	0.00474148	0.163445	-0.0123076	0.121812	-0.111773	0.125817	-0.137302	-0.00898158	-0.152911	0.0201667	-0.0523263	-0.00333044	-0.047704	0.00205697	-0.00162258	0.0375374	0.0291776	0.056618	0.0174	0.106673	0.0984924	-0.0873093	0.0403639	-0.0925808	0.0798495	-0.123703	0.013421	-0.00492437	0.131144	-0.106564	-0.0762089	-0.179414	0.0939223	-0.194695	0.0638292	-0.240777	0.0692166
Panarea	15.066557	38.634868	f	0.319743	-0.139843	0.297435	-0.130241	0.218118	-0.096097	0.186962	-0.0797475	0.180381	0.0141626	0.165476	1.30E-05	0.111437	-0.111871	0.113883	-0.13349	-0.00945952	-0.153843	0.0271957	-0.0550419	0.00382087	-0.0479177	0.0123897	-0.00753689	0.0393762	0.0278536	0.0606171	0.0157721	0.103986	0.10287	-0.100561	0.0440232	-0.105108	0.081236	-0.130716	0.0217483	-0.00724173	0.124308	-0.101826	-0.0817647	-0.184113	0.0888038	-0.191582	0.0714532	-0.2426	0.0757871
Panarea	15.066105	38.635257	m	0.319082	-0.138151	0.303195	-0.133077	0.222468	-0.0970507	0.184718	-0.0822202	0.170263	0.00288452	0.156781	-0.00924947	0.113249	-0.106794	0.116584	-0.126434	0.00511287	-0.141222	0.0260034	-0.0537407	0.0127297	-0.0518504	0.030743	-0.0114872	0.047436	0.0213983	0.058458	0.0144626	0.104395	0.0947999	-0.108666	0.0466949	-0.113475	0.0811093	-0.139175	0.0280422	-0.0105653	0.121903	-0.0968794	-0.0715038	-0.182276	0.0896295	-0.191283	0.0694479	-0.252425	0.0725335
Panarea	15.066501	38.634958	m	0.322028	-0.131995	0.305883	-0.126477	0.220458	-0.0909108	0.188168	-0.0798729	0.178363	0.00780338	0.16191	-0.00619518	0.10938	-0.110218	0.114284	-0.133108	-0.00956617	-0.141684	0.0299849	-0.0539086	0.0121027	-0.0472654	0.0144552	-0.00935451	0.0456236	0.0197668	0.0623816	0.0113865	0.106122	0.086593	-0.101625	0.0435846	-0.103769	0.0745471	-0.127173	0.0231488	-0.00852939	0.11889	-0.0999971	-0.0757689	-0.182554	0.0860986	-0.188686	0.0728148	-0.250611	0.0685265
Panarea	15.066543	38.634903	m	0.3343	-0.140287	0.313441	-0.132253	0.220851	-0.0932728	0.175234	-0.0768075	0.175371	0.00200035	0.16228	-0.0104613	0.110605	-0.111612	0.11662	-0.129959	-0.00688161	-0.143009	0.021553	-0.0572277	9.91E-05	-0.0550446	0.0109119	-0.00688128	0.0423846	0.0312975	0.0604988	0.0156603	0.104139	0.0959529	-0.107991	0.0446292	-0.112418	0.078579	-0.13728	0.0279043	-0.0138397	0.117811	-0.0978496	-0.0687238	-0.176184	0.0909795	-0.186566	0.0664189	-0.245473	0.0684722
Panarea	15.066276	38.635122	m	0.311115	-0.126606	0.295948	-0.120197	0.234771	-0.101048	0.175197	-0.0781068	0.169621	0.00915978	0.154025	-0.00659441	0.102376	-0.107664	0.10355	-0.126036	-0.00988591	-0.140664	0.0337511	-0.0585533	0.0234705	-0.0564432	0.0262229	-0.012917	0.055518	0.0193925	0.0663857	0.00809653	0.107326	0.0891123	-0.0940196	0.0356619	-0.0993583	0.075904	-0.122299	0.0163301	-0.00314392	0.129092	-0.0969622	-0.0770524	-0.168626	0.091769	-0.183341	0.0622359	-0.269005	0.0604508
Panarea	15.063606	38.638647	f	0.330878	-0.139187	0.312523	-0.131555	0.221669	-0.0967557	0.18496	-0.0814906	0.173577	0.0130003	0.158298	-0.00383073	0.111281	-0.116101	0.111295	-0.135979	-0.0195889	-0.14647	0.0185738	-0.0546962	0.00113888	-0.050427	0.0112009	-0.00791066	0.0396176	0.0269732	0.0524673	0.0196425	0.102258	0.101944	-0.0977057	0.0400262	-0.104461	0.0779433	-0.12858	0.0207375	-0.0133613	0.128163	-0.101904	-0.0768007	-0.18429	0.0922604	-0.190701	0.0760473	-0.242992	0.0689763
Panarea	15.064073	38.63258	m	0.32145	-0.140335	0.305825	-0.133852	0.223929	-0.0958068	0.186029	-0.0841534	0.169699	0.0040204	0.156992	-0.00698787	0.109288	-0.107261	0.114238	-0.129665	-0.00489078	-0.137222	0.0331546	-0.0553263	0.00914382	-0.0494352	0.0225333	-0.0122553	0.0401155	0.0252201	0.059509	0.0131045	0.0958181	0.0957204	-0.103062	0.0479894	-0.105852	0.0756015	-0.128051	0.0319016	-0.00962596	0.12115	-0.0913122	-0.0708442	-0.180765	0.0863303	-0.186823	0.0766336	-0.252168	0.0711833
Panarea	15.064437	38.63273	m	0.316781	-0.145369	0.296374	-0.135618	0.219348	-0.100367	0.173931	-0.0771096	0.17206	0.00797408	0.157949	-0.00274356	0.113129	-0.110291	0.112824	-0.132273	0.00242664	-0.14262	0.0392523	-0.0561464	0.0157564	-0.0492411	0.015699	-0.00703237	0.0468283	0.027362	0.0641469	0.0147647	0.106664	0.095061	-0.103232	0.0501431	-0.105107	0.0769703	-0.130787	0.0304639	-0.0128137	0.124319	-0.0916142	-0.0727899	-0.182862	0.0944168	-0.189767	0.070921	-0.25196	0.0764364
Panarea	15.064288	38.632643	m	0.323417	-0.134564	0.30555	-0.12685	0.229214	-0.0985107	0.182406	-0.0795612	0.172076	0.00297496	0.159999	-0.00944118	0.114804	-0.106833	0.116904	-0.125789	-0.00530633	-0.145856	0.0252956	-0.0560158	0.00625427	-0.0519926	0.0148876	-0.0120644	0.0413886	0.0201497	0.0574107	0.0130224	0.103448	0.0938899	-0.102217	0.0414325	-0.110695	0.0786739	-0.136857	0.0219669	-0.0126457	0.118616	-0.0969991	-0.0699592	-0.173355	0.0925041	-0.184089	0.0715325	-0.226039	0.137707
Panarea	15.064073	38.63258	f	0.311917	-0.127407	0.291443	-0.121265	0.220885	-0.0932339	0.182992	-0.0787774	0.183588	0.00447293	0.167871	-0.00900888	0.117981	-0.113522	0.117068	-0.134878	-0.0115395	-0.148143	0.0274213	-0.0606077	-1.42E-05	-0.0479147	0.0170567	-0.0104626	0.0450261	0.0278404	0.0611223	0.0116822	0.108367	0.100509	-0.0935671	0.0350806	-0.0995847	0.0791152	-0.12979	0.0116132	-0.00490211	0.130366	-0.104242	-0.076046	-0.184127	0.0879951	-0.193323	0.0653475	-0.249107	0.0693775
Panarea	15.064288	38.632643	m	0.318837	-0.13055	0.294745	-0.124492	0.219067	-0.0936934	0.189123	-0.0806254	0.185417	0.00788248	0.168709	-0.0048775	0.112217	-0.113902	0.118784	-0.134592	-0.0115788	-0.142311	0.0243583	-0.0599637	0.002138	-0.0547225	0.017997	-0.00817236	0.0388919	0.0294962	0.0597167	0.0159521	0.104195	0.092344	-0.0932398	0.0381445	-0.0978322	0.0735682	-0.124785	0.0118078	-0.0133381	0.119129	-0.0968849	-0.067207	-0.181099	0.0920829	-0.197093	0.0656435	-0.254975	0.0708521
Panarea	15.064288	38.632643	f	0.315619	-0.132438	0.299004	-0.125639	0.220852	-0.0928825	0.187621	-0.0792842	0.17606	0.0100203	0.164956	-0.00289374	0.111834	-0.109956	0.10872	-0.132734	-0.0132275	-0.149172	0.026312	-0.0648724	0.00108732	-0.0506707	0.0165443	-0.0100538	0.0473936	0.0293078	0.0664548	0.0114211	0.107233	0.100645	-0.10653	0.0418609	-0.100318	0.0769502	-0.127498	0.0209571	-0.00972551	0.12484	-0.101799	-0.084995	-0.17604	0.088151	-0.183459	0.0690736	-0.243805	0.068551
Panarea	15.072309	38.631262	m	0.311915	-0.142863	0.293773	-0.135426	0.214446	-0.0952777	0.181956	-0.079416	0.17334	0.00667758	0.156702	-0.00413315	0.114158	-0.111637	0.113947	-0.129521	-0.00349575	-0.142239	0.0308826	-0.0563081	0.0165353	-0.0478837	0.0317742	-0.00988301	0.0544981	0.02115	0.0692096	0.0144411	0.103952	0.102087	-0.0973036	0.0408268	-0.1013	0.0811181	-0.130215	0.0209209	-0.0100021	0.122693	-0.0897327	-0.0755236	-0.198827	0.0946513	-0.202728	0.0847222	-0.244112	0.0755792
Panarea	15.072392	38.631219	f	0.3155	-0.13735	0.296836	-0.12764	0.217619	-0.0970281	0.185727	-0.0837838	0.177833	0.0104442	0.16092	-0.00865753	0.115011	-0.10977	0.115735	-0.133583	-0.00804575	-0.154841	0.0272778	-0.0579867	0.0124341	-0.051659	0.0131908	-0.00462069	0.0418677	0.0231483	0.0583271	0.014027	0.104085	0.105731	-0.0907149	0.0396729	-0.0912877	0.0728942	-0.117625	0.0185178	-0.010709	0.126952	-0.0981182	-0.0764505	-0.185499	0.100426	-0.200511	0.0619197	-0.245193	0.071495
Panarea	15.072205	38.630947	f	0.330528	-0.144747	0.311226	-0.133751	0.225407	-0.0987023	0.194141	-0.0827675	0.175442	0.00669551	0.160136	-0.00288031	0.112658	-0.114222	0.11825	-0.137345	-0.0122057	-0.144419	0.0171005	-0.0550946	-0.00634911	-0.0431435	0.00591622	-0.00884884	0.0315778	0.0267276	0.0513578	0.0178051	0.0919866	0.108889	-0.102397	0.0422985	-0.100499	0.0789809	-0.127266	0.0196407	-0.0145545	0.120325	-0.0977223	-0.0701366	-0.18344	0.0980828	-0.194272	0.0700086	-0.24371	0.0639265
Panarea	15.072195	38.630534	f	0.329819	-0.136437	0.306742	-0.128983	0.211749	-0.0920871	0.184887	-0.0799928	0.1788	0.0108574	0.159137	-0.00672228	0.112959	-0.109284	0.112831	-0.13566	-0.0114771	-0.144304	0.0188222	-0.0639627	-0.000713377	-0.0551669	-0.000458401	-0.00241592	0.0331274	0.026517	0.057304	0.0215056	0.102012	0.101234	-0.0930096	0.0333809	-0.0925116	0.0801484	-0.128181	0.0139727	-0.0106882	0.131417	-0.099017	-0.0843309	-0.180549	0.0933542	-0.192644	0.0664927	-0.245395	0.0667477
Panarea	15.072179	38.630782	f	0.326279	-0.14418	0.308394	-0.136315	0.223537	-0.0972453	0.183074	-0.0835451	0.172041	0.00638745	0.157707	-0.00426704	0.108109	-0.113732	0.116353	-0.130222	-0.0101104	-0.139224	0.022364	-0.0494198	-0.000594787	-0.050434	0.00866595	-0.00743418	0.0359383	0.029984	0.0536962	0.019836	0.0951764	0.10685	-0.0939493	0.0417839	-0.0987684	0.0786956	-0.1249	0.0206018	-0.00908862	0.126386	-0.102958	-0.0790979	-0.177918	0.0968363	-0.190857	0.0700726	-0.241341	0.0682982
Panarea	15.07422	38.642521	f	0.327794	-0.138979	0.305177	-0.127566	0.216046	-0.0943572	0.179345	-0.0806828	0.177189	0.00968331	0.164132	-0.00933527	0.110978	-0.111933	0.11365	-0.136812	-0.00452493	-0.149505	0.0224646	-0.0610416	-0.00539526	-0.0476759	0.0118774	-0.00933001	0.0327483	0.0306606	0.0543884	0.0166269	0.10528	0.105141	-0.0952957	0.0395577	-0.0957056	0.078521	-0.125367	0.0149368	-0.00806209	0.129458	-0.102907	-0.0770235	-0.189721	0.0986228	-0.203086	0.0707629	-0.248269	0.069685
Panarea	15.074572	38.641838	m	0.330671	-0.14392	0.311679	-0.136319	0.218241	-0.0945127	0.178737	-0.083108	0.175337	0.00198318	0.16128	-0.00561111	0.114913	-0.110445	0.114529	-0.127918	-0.00855005	-0.138148	0.0237576	-0.051925	0.00438454	-0.0507812	0.00895265	-0.00633761	0.0363109	0.0289842	0.0526433	0.0202436	0.0940655	0.0962082	-0.0951207	0.0419284	-0.0970127	0.075737	-0.119817	0.0187618	-0.01495	0.126621	-0.0981854	-0.0758301	-0.176402	0.0920887	-0.185902	0.0738571	-0.252759	0.0719723
Panarea	15.074356	38.642996	m	0.321254	-0.144125	0.306888	-0.13729	0.224092	-0.0989298	0.179103	-0.0780408	0.172057	0.00407763	0.157275	-0.0106529	0.11057	-0.105542	0.118482	-0.124853	0.00343266	-0.13903	0.0300639	-0.055835	0.0119154	-0.0482359	0.0233313	-0.0111756	0.044203	0.0239762	0.0612064	0.0107036	0.10524	0.0923544	-0.101053	0.0454187	-0.110076	0.078731	-0.133619	0.0303409	-0.0108682	0.121692	-0.0989868	-0.0711226	-0.179685	0.0849065	-0.181212	0.0773418	-0.247039	0.082754
Panarea	15.074232	38.642678	f	0.322436	-0.138572	0.301925	-0.130625	0.213875	-0.0956071	0.179228	-0.0808236	0.181262	0.00639536	0.1638	-0.00589264	0.116955	-0.11159	0.117878	-0.131454	-0.00629814	-0.140507	0.027981	-0.0567067	0.00746987	-0.0487605	0.0141228	-0.0105099	0.0462761	0.0233054	0.063923	0.0114788	0.104577	0.09417	-0.0979492	0.0374438	-0.101552	0.0796675	-0.128901	0.0231234	-0.00832661	0.124754	-0.0948096	-0.0703789	-0.188309	0.0969464	-0.197364	0.0700601	-0.250489	0.0793003
Panarea	15.074105	38.642732	m	0.319263	-0.139112	0.302	-0.133887	0.219114	-0.0943549	0.186435	-0.0819524	0.172595	0.00515167	0.159609	-0.00662209	0.111158	-0.110678	0.111687	-0.129683	-0.00207628	-0.142365	0.0297479	-0.0558896	0.0105312	-0.0488176	0.0150669	-0.00684811	0.0445738	0.0263078	0.058248	0.0133754	0.107441	0.0908251	-0.100339	0.0393851	-0.103194	0.0735407	-0.130323	0.0233335	-0.00933542	0.118001	-0.0915647	-0.0706836	-0.185444	0.0902671	-0.188821	0.0749573	-0.253384	0.0712553
Panarea	15.074246	38.642683	m	0.319874	-0.137888	0.30628	-0.131441	0.222361	-0.0939467	0.186896	-0.0763588	0.173071	0.000901941	0.156594	-0.0133147	0.115594	-0.107868	0.117424	-0.126156	-0.00114456	-0.140115	0.0269037	-0.0550464	0.00859663	-0.0509753	0.0173232	-0.0125889	0.0455255	0.0252709	0.0638518	0.0152986	0.0990083	0.0921291	-0.100289	0.0419086	-0.105137	0.0808408	-0.128549	0.0217522	-0.0120026	0.113011	-0.0940025	-0.0760951	-0.175405	0.0941843	-0.188883	0.0652243	-0.263864	0.076192
Stromboli	15.19073	38.785839	f	0.3194	-0.137495	0.299131	-0.131081	0.228298	-0.0996942	0.193003	-0.0866227	0.173827	0.0091837	0.161925	-0.00608571	0.112222	-0.112457	0.113199	-0.133434	-0.00621839	-0.142148	0.0191919	-0.0558271	0.00536207	-0.0522668	0.0138964	-0.00982612	0.0415047	0.0292985	0.0534323	0.0214453	0.103405	0.0994504	-0.103208	0.044632	-0.103722	0.0782426	-0.1275	0.0245812	-0.0110386	0.119347	-0.0956884	-0.0716878	-0.173578	0.0886535	-0.182138	0.0693354	-0.246262	0.0695024
Stromboli	15.190687	38.785973	m	0.320593	-0.136099	0.302044	-0.129344	0.214963	-0.0958994	0.214963	-0.0958994	0.167895	0.00720114	0.157583	-0.00735408	0.108383	-0.104888	0.109069	-0.125761	0.000383173	-0.138415	0.0299436	-0.0530032	0.00761953	-0.0460304	0.0152472	-0.0123806	0.0383034	0.0260588	0.0583032	0.0116447	0.098971	0.0926262	-0.102723	0.0436837	-0.100758	0.077661	-0.126902	0.0185669	-0.011089	0.121718	-0.0943895	-0.0742223	-0.175608	0.0933531	-0.186574	0.0674721	-0.256198	0.0752862
Stromboli	15.190734	38.78703	f	0.317722	-0.140443	0.296953	-0.133052	0.226392	-0.097546	0.18188	-0.0765083	0.172719	0.0073469	0.160048	-0.00634359	0.113712	-0.114649	0.112579	-0.132445	-0.00620266	-0.144778	0.028794	-0.0610355	0.00802482	-0.0536455	0.0135742	-0.00882256	0.0430215	0.0300969	0.0621485	0.0180914	0.107197	0.100857	-0.094576	0.0452583	-0.100055	0.0810061	-0.12602	0.0226484	-0.0108065	0.127246	-0.101682	-0.0770065	-0.181136	0.0942568	-0.190168	0.0688722	-0.249304	0.0561157
Stromboli	15.191135	38.788575	f	0.318512	-0.13635	0.298429	-0.12788	0.223769	-0.100395	0.188647	-0.080123	0.179659	0.0124671	0.15813	-0.00320012	0.115417	-0.10965	0.11163	-0.132436	-0.00446901	-0.149706	0.0186948	-0.0663087	-0.00471977	-0.0527941	0.0172652	-0.00929639	0.0392501	0.0342013	0.0603232	0.0220381	0.109966	0.102638	-0.0925162	0.0384608	-0.0876444	0.07935	-0.125485	0.0137892	-0.00531574	0.119233	-0.102716	-0.071148	-0.18113	0.0958509	-0.191313	0.067392	-0.249677	0.0636209
Stromboli	15.191839	38.792353	m	0.319607	-0.138093	0.302345	-0.131564	0.23217	-0.0992169	0.189577	-0.0860081	0.177642	0.00671964	0.157528	-0.006565	0.116513	-0.108863	0.112948	-0.13363	-0.00751152	-0.134495	0.0268242	-0.0575277	0.00404546	-0.0471707	0.00903601	-0.0124962	0.0389441	0.0266819	0.0611599	0.0194395	0.0966214	0.0901774	-0.0918359	0.0384259	-0.0954764	0.0763651	-0.128236	0.017373	-0.0129186	0.108977	-0.0901082	-0.0690124	-0.175708	0.10207	-0.190606	0.068821	-0.255864	0.0650675
Stromboli	15.191827	38.792491	m	0.317315	-0.146185	0.302957	-0.140441	0.216494	-0.0955032	0.180869	-0.0799029	0.176445	0.00694738	0.160224	-0.00772179	0.113966	-0.112113	0.112103	-0.132526	0.00212407	-0.147506	0.031617	-0.0602673	0.00895359	-0.0448998	0.0126789	-0.00407468	0.0412407	0.0313176	0.0644474	0.0184337	0.103875	0.103499	-0.0911692	0.0446665	-0.0948949	0.0871215	-0.123069	0.0178118	-0.0128569	0.129034	-0.0987748	-0.0733848	-0.177088	0.0920884	-0.188032	0.0658547	-0.249813	0.068959
Stromboli	15.191727	38.792836	m	0.325635	-0.142034	0.305261	-0.134806	0.225198	-0.095977	0.182597	-0.0808642	0.174346	0.00755992	0.159709	-0.0101858	0.113771	-0.104409	0.112638	-0.131116	1.64E-05	-0.137039	0.0227141	-0.0554239	0.00855365	-0.0483151	0.0211571	-0.00690985	0.0440976	0.0224871	0.0564059	0.0160353	0.104377	0.0865994	-0.099116	0.0420138	-0.0995969	0.0818049	-0.128689	0.023311	-0.0144009	0.116225	-0.0950451	-0.0699508	-0.182526	0.100798	-0.195549	0.0699681	-0.257804	0.0649449
Stromboli	15.191568	38.793548	m	0.314231	-0.139366	0.298467	-0.131208	0.233301	-0.104063	0.190091	-0.0853563	0.166707	0.00132905	0.158126	-0.0100725	0.114664	-0.106767	0.114527	-0.123514	0.00405593	-0.137756	0.028381	-0.0526067	0.0130402	-0.0488108	0.0204886	-0.00757425	0.0462339	0.0266303	0.0594652	0.0173453	0.10434	0.0903969	-0.0945028	0.0429195	-0.105911	0.0788035	-0.123348	0.022506	-0.013177	0.112462	-0.0901124	-0.0658656	-0.176	0.0931404	-0.187674	0.0682277	-0.265218	0.0686302
Stromboli	15.191576	38.793566	f	0.321572	-0.142265	0.298617	-0.133465	0.222332	-0.0989567	0.18419	-0.0817024	0.17826	0.0127168	0.161159	-0.00442239	0.115747	-0.116019	0.115594	-0.137022	-0.00158853	-0.147389	0.028138	-0.0561073	-0.00116714	-0.050139	0.0040744	-0.00212604	0.0359812	0.0330323	0.0617666	0.0178822	0.10297	0.104764	-0.0764571	0.0419087	-0.0948587	0.0831885	-0.121257	0.0143254	-0.0186498	0.117161	-0.104921	-0.0735519	-0.19142	0.0991423	-0.201979	0.0715971	-0.253512	0.0676569
[truncated: 11 more columns]
